# Supplementary material for: Analysis of Acinetobacter P-type type IV secretion system-encoding plasmid diversity uncovers extensive secretion system conservation and diverse antibiotic resistance determinants
Source: Antimicrob Agents Chemother. 2024 Nov 4;68(12):e01038-24. doi: 10.1128/aac.01038-24 (PMC11619351; doi:10.1128/aac.01038-24)
Supplement: Table S1 — Bacterial strains identified in this study. [file aac.01038-24-s0002.xlsx]

## Sheet: Sheet1
Supplementary Material, Table S1: Bacterial Strains Identified in This Study
	Bacteria	Strain	MLST Sequence Type1		Plasmid	Plasmid Accession	Plasmid Size	Plasmid GC Content (%)	Replicase	Relaxase				Year Isolated	Location of Isolation	Source Isolated From
			Pasteur	Oxford						ORF	Reference Hit6	%I, %P	e-value
	Acinetobacter lwoffii	SU1904	N/A2	N/A2	pSU1904NDM	LC537594.1	43651	N/D5	no replicase identified	complement(40208..43120)	GroupIII-1b_MOBQ1	970/970(100%) 970/970(100%)	0		Japan (PMID: 33250496)	human (PMID: 33250496)
	Acinetobacter baumannii	AB17	TBD3	TBD3	pAB17	MT002974.1	41087	38.3	no replicase identified	complement(37644..40634)	GroupIII-1b_MOBQ1	996/996(100%) 996/996(100%)	0	2023	Brazil (BacWGSTdb, summarized PMID: 37692162)	human (BacWGSTdb, summarized PMID: 37692162)
	Acinetobacter indicus	TQ18	N/A2	N/A2	p18TQ-NDM	CP045133.1	40439	38.4	no replicase identified	125..22457 (candidate pseudogene)	GroupIII-1b_MOBQ1	706/706(100%) 706/706(100%)	0	2017	China (BioSample: SAMN13017013)	cow (BioSample: SAMN13017013)
	Acinetobacter indicus	TQ23	N/A2	N/A2	p23TQ-NDM	CP045197.1	41393	38.2	no replicase identified	complement(4489..7479)7	GroupIII-1b_MOBQ1	996/996(100%) 996/996(100%)	0	2017	China (BioSample: SAMN13016821)	cow (BioSample: SAMN13016821)
	Acinetobacter pittii	SU1805	N/A2	N/A2	pSU1805NDM	LC483156.1	41022	N/D5	no replicase identified	complement(37579..40569)7	GroupIII-1b_MOBQ1	996/996(100%) 996/996(100%)	0		Japan (PMID: 33250496)	hospital sink (PMID: 33250496)
	Acinetobacter haemolyticus	AN54	N/A2	N/A2	pAhaeAN54e	CP041229.1	45460	41	no replicase identified	complement(4571..7561)7	GroupIII-1b_MOBQ1	996/996(100%) 996/996(100%)	0	2016	Mexico (BioSample: SAMN08707400)	human (BioSample: SAMN08707400)
	Acinetobacter sp. WCHAc010052		N/A2	N/A2	pNDM1_010052	CP032142.1	39365	37.3	no replicase identified	complement(26632..29622)7	GroupIII-1b_MOBQ1	996/996(100%) 996/996(100%)	0	2015	China (Sichuan, Chengdu)(BioSample: SAMN07138952)	hospital sewage (PMID: 30806982)
	Acinetobacter nosocomialis	IEC38057	N/A2	N/A2	pIEC38057	MK053934.1	41085	38.3	no replicase identified	complement(37642..40632)	GroupIII-1b_MOBQ1	996/996(100%) 996/996(100%)	0	2016	Brazil (BioSample: SAMN14227957)	human (PMID: 31166421)
	Acinetobacter baumannii	IEC383	TBD3	TBD3	pIEC383	MK053932.1	47283	N/D5	no replicase identified	454..3444	GroupIII-1b_MOBQ1	996/996(100%) 996/996(100%)	0	2014	Brazil (Belém)(PMID: 31166421)	human (BioSample: SAMN14227958)
	Acinetobacter baylyi	NB01	N/A2	N/A2	pNDM-NB01	MH445382.1	321314	N/D5	no replicase identified	1216..42067	GroupIII-1b_MOBQ1	996/996(100%) 996/996(100%)	0			human (GenBank: MH445382.1)
	Acinetobacter baumannii	AR_0088	25	229	plasmid unnamed2	CP027532.1	41087	38.3	no replicase identified	complement(33846..36836)7	GroupIII-1b_MOBQ1	996/996(100%) 996/996(100%)	0
	Acinetobacter bereziniae	UCO-553	N/A2	N/A2	pNDM_UCO-553	CP133667.1	47274	40.8	no replicase identified	complement(39316..42306)7	GroupIII-1b_MOBQ1	996/996(100%) 996/996(100%)	0	2021	Chile (Santiago)(BioSample: SAMN34266403)	human (BioSample: SAMN34266403)
	Acinetobacter johnsonii	AYTCM	N/A2	N/A2	pAYTCM-3	CP121779.1	41087	38.3	no replicase identified	complement(33129..36119)	GroupIII-1b_MOBQ1	996/996(100%) 996/996(100%)	0	2018	China (Zhejiang)(BioSample: SAMN34117139)	human (BioSample: SAMN34117139)
	Acinetobacter soli	KUH106	N/A2	N/A2	pKUH106_NDM1	LC732581.1	41135	38.4	no replicase identified	9071..12061	GroupIII-1b_MOBQ1	996/996(100%) 996/996(100%)	0	2020	Japan (Osaka, Osakasayama)(BioSample: SAMD00535667)	human (BioSample: SAMD00535667)
	Acinetobacter sp. SU8482		N/A2	N/A2	pSU8482NDM	LC771431.1	42372	38.3	no replicase identified	complement(38929..41919)7	GroupIII-1b_MOBQ1	996/996(100%) 996/996(100%)	0	2022	Japan (Nagano)(GenBank: LC771431.1)	hospital toilet bowl (GenBank: LC771431.1)
	Acinetobacter johnsonii	SU8379	N/A2	N/A2	pSU8379NDM	LC771430.1	51560	38.9	no replicase identified	complement(48117..51107)7	GroupIII-1b_MOBQ1	996/996(100%) 996/996(100%)	0	2022	Japan (GenBank: LC771430.1)	human bile (GenBank: LC771430.1)
	Acinetobacter bereziniae	UCO-554	N/A2	N/A2	plasmid unnamed1	CP123919.1	47274	40.8	no replicase identified	complement(156..3146)7	GroupIII-1b_MOBQ1	996/996(100%) 996/996(100%)	0	2020	Chile (Santiago)(BioSample: SAMN34266404)	human (BioSample: SAMN34266404)
	Acinetobacter bereziniae	UCO-553	N/A2	N/A2	plasmid unnamed1	CP123913.1	38106	36.2	no replicase identified	complement(30304..33294)7	GroupIII-1b_MOBQ1	996/996(100%) 996/996(100%)	0	2021	Chile: Santiago (BioSample: SAMN34266403)	human (BioSample: SAMN34266403)
	Acinetobacter lactucae	JVAP01	N/A2	N/A2	pNDM-JVAP01	KM923969.1	47268	40.8	no replicase identified	454..3444	GroupIII-1b_MOBQ1	996/996(100%) 996/996(100%)	0	2009	Turkey (Aydin)(BioSample: SAMN04038486)	human (BioSample: SAMN04038486)
	Acinetobacter sp. JN247		N/A2	N/A2	pNDM-JN02	KM210088.1	41084	38.3	no replicase identified	454..34447	GroupIII-1b_MOBQ1	996/996(100%) 996/996(100%)	0	2011	China (JiNan)(BioSample: SAMN14226448)	human (BioSample: SAMN14226448)
	Acinetobacter lwoffii	JN49-1	N/A2	N/A2	pNDM-JN01	KM210086.1	41084	38.3	no replicase identified	454..34447	GroupIII-1b_MOBQ1	996/996(100%) 996/996(100%)	0	2011	China (JiNan)(BioSample: SAMN14226449)	human (BioSample: SAMN14226449)
	Acinetobacter nosocomialis	6411	N/A2	N/A2	p6411-9.012kb	CP010370.2	47274	40.8	no replicase identified	7816..108067	GroupIII-1b_MOBQ1	995/996(99%) 995/996(99%)	0	2012	Columbia (BioSample: SAMN03263968)	human (BioSample: SAMN03263968)
	Acinetobacter baumannii	6200	464	1161	p6200-47.274kb	CP010399.1	47274	40.8	no replicase identified	37895..408857	GroupIII-1b_MOBQ1	996/996(100%) 996/996(100%)	0	2012	Columbia (BioSample: SAMN03263969)	human (BioSample: SAMN03263969)
	Acinetobacter sp. M131		N/A2	N/A2	pM131_NDM1	JX072963.1	47271	40.8	no replicase identified	9055..120457	GroupIII-1b_MOBQ1	996/996(100%) 996/996(100%)	0		Taiwan (PMID: 26180132)	human (PMID: 26180132)
	Acinetobacter bereziniae	CHI-40-1	N/A2	N/A2	pNDM-40-1	KF702385.1	45826	40.1	no replicase identified	196..3186	GroupIII-1b_MOBQ1	996/996(100%) 996/996(100%)	0	2005	India (Tamil Nadu)(PMID: 25421466)	human (PMID: 25421466)
	Acinetobacter baumannii	ZW85-1	639	378	pAbNDM-1	JN377410.2	48368	40.7	no replicase identified	454..3444	GroupIII-1b_MOBQ1	996/996(100%) 996/996(100%)	0		China (PMID: 24459253)	human (PMID: 24459253)
	Acinetobacter chengduensis	FL51	N/A2	N/A2	pNDM-FL51	MW073138.1	41068	37.6	no replicase identified	complement(37063..40053)	GroupIII-1b_MOBQ1	996/996(100%) 996/996(100%)	0	2017	Brazil (Rio de Janeiro)(PMID: 34020069)	coastal water (PMID: 34020069)
	Acinetobacter lwoffii	WJ10659	N/A2	N/A2	pNDM-BJ02	JQ060896.1	46165	40.9	no replicase identified	454..3444	GroupIII-1b_MOBQ1	996/996(100%) 996/996(100%)	0	2010	China (PMID: 22290961)	human (PMID: 22290961)
	Acinetobacter lwoffii	WJ10621	N/A2	N/A2	pNDM-BJ01	JQ001791.1	47274	40.8	no replicase identified	454..3444	GroupIII-1b_MOBQ1	996/996(100%) 996/996(100%)	0	2010	China (PMID: 22290961)	human (PMID: 22290961)
	Acinetobacter baumannii	OCU_Ac16a	412	N/D5	pOCU_Ac16a_2	AP023079.1	41087	38.3	no replicase identified	9071..120617	GroupIII-1b_MOBQ1	996/996(100%) 996/996(100%)	0	2015	Japan (Osaka)(PMID: 34934945)	human (PMID: 34934945)
	Acinetobacter lwoffii	Iz4b	N/A2	N/A2	pNDM-Iz4b	KJ547696.1	46570	40.9	no replicase identified	454..3444	GroupIII-1b_MOBQ1	996/996(100%) 996/996(100%)	0	2012	China (Changchun)(PMID: 26470987)	cat (PMID: 26470987)
	Acinetobacter baumannii	GF216	TBD3	TBD3	pNDM-AB	KC503911.1	47098	38	no replicase identified	454..3444	GroupIII-1b_MOBQ1	996/996(100%) 996/996(100%)	0		China (PMID: 23449827)	pig (PMID: 23449827)
	Acinetobacter sp. ACNIH1		N/A2	N/A2	pNDM-9c17	CP026425.1	39361	37.1	no replicase identified	complement(29901..32891)7	GroupIII-1b_MOBQ1	996/996(100%) 996/996(100%)	0	2014	USA (BioSample: SAMN03455971)
	Acinetobacter johnsonii	MR1	N/A2	N/A2	pMRB	CP079750.1	41087	38.3	no replicase identified	26095..290857	GroupIII-1b_MOBQ1	996/996(100%) 996/996(100%)	0	2019	China (Jinan)(BioSample: SAMN20179280)	water (BioSample: SAMN20179280)
	Acinetobacter junii	YR7	N/A2	N/A2	pNDM-YR7	CP059559.1	45911	38.8	no replicase identified	complement(42467..45457)7	GroupIII-1b_MOBQ1	996/996(100%) 996/996(100%)	0	2019	China (Zhejiang)(BioSample: SAMN15647988)	chicken(PMID: 36301090)
	Acinetobacter schindleri	ACE	N/A2	N/A2	p2AsACE	CP015617.1	45079	40.3	no replicase identified	complement(38998..41988)	GroupIII-1b_MOBQ1	995/996(99%) 995/996(99%)	0	2013	Mexico (Cuernavaca Morelos)(BioSample: SAMN04956557)	laboratory (PMID: 28671531)
	Acinetobacter wuhouensis	WCHA60	N/A2	N/A2	p1_010060	CP031709.1	38671	36.6	no replicase identified	11915..14827	GroupIII-1b_MOBQ1	906/970(93%) 954/970(98%)	0	2015	China (BioSample: SAMN05356836)	hospital (BioSample: SAMN05356836)
	Acinetobacter indicus	TQ04	N/A2	N/A2	p4TQ-NDM	CP045130.1	41086	38.8	no replicase identified	23548..265387	GroupIII-1b_MOBQ1	996/996(100%) 996/996(100%)	0	2017	China (BacWGSTdb, summarized PMID: 37692162)	cow (PMID: 37692162)
	Providencia rettgeri	06-1619	N/A2	N/A2	p06-1619-NDM	KX832928.1	54712	39.6	no replicase identified	454..3444	GroupIII-1b_MOBQ1	996/996(100%) 996/996(100%)	0		Mexico (Monterrey)(PMID: 28854628)	human (BioSample: SAMN14226984)
	Acinetobacter wuhouensis	WCHAW010062	N/A2	N/A2	p1_010062	CP033119.1	50181	36.8	no replicase identified	complement(8856..11768)	GroupIII-1b_MOBQ1	906/970(93%) 954/970(98%)	0	2015	China (Sichuan, Chengdu)(BioSample: SAMN07138954)	sewage (BioSample: SAMN07138954)
	Acinetobacter cumulans	WCHAc060092	N/A2	N/A2	pNDM1_060092	CP035935.1	48560	40.8	no replicase identified	25136..281267	GroupIII-1b_MOBQ1	996/996(100%) 996/996(100%)	0	2018	China (Chengdu, Sichuan)(BioSample: SAMN08772519)	hospital sewage (PMID: 30808586)
	Acinetobacter chinensis	WCHAc010005	N/A2	N/A2	pNDM1_010005	CP032132.1	39357	42.3	no replicase identified	no relaxase identified	N/A2	N/A2	N/A2	2015	China (Sichuan, Chengdu)(BioSample: SAMN07138949)	hospital sewage (PMID: 30806982)
	Acinetobacter seifertii	F-1852	N/A2	N/A2	pF-1852	OQ773529.1	47401	40.8	no replicase identified	16310..193007	GroupIII-1b_MOBQ1	996/996(100%) 996/996(100%)	0	2013	South Korea (GenBank: OQ773529.1)	blood (GenBank: OQ773529.1)
	Acinetobacter baumannii	OC061	58	N/D5	p1OC061	CP087301.1	47260	38.2	no replicase identified	12683..155957	GroupIII-1b_MOBQ1	969/970(99%) 970/970(100%)	0		Germany (BioSample: SAMN23078462)	human (BioSample: SAMN23078462)
	Acinetobacter sp. WCHAc010034		N/A2	N/A2	pNDM1_010034	CP032278.1	49649	40.7	no replicase identified	17249..202397	GroupIII-1b_MOBQ1	996/996(100%) 996/996(100%)	0	2015	China (BioSample: SAMN05356835)	hospital sewage (BioSample: SAMN05356835)
	Acinetobacter pittii		N/A2	N/A2	pNDM-AP	KJ003839.1	39364	37.3	no replicase identified	17304..20294	GroupIII-1b_MOBQ1	994/996(99%) 994/996(99%)	0		China (BioSample: SAMN14226755)	Human (BioSample: SAMN14226755)
	Acinetobacter baumannii	ABNIH28	1543	2201	pNDM-0285	CP026127.1	39359	37.1	no replicase identified	complement(18447..21437)7	GroupIII-1b_MOBQ1	996/996(100%) 996/996(100%)	0	2016	USA (BioSample: SAMN06040401)	wastewater/sludge (BioSample: SAMN06040401)
	Acinetobacter baumannii	DETAB-E155	2	1806, 208	pDETAB14	CP077844.1	38952	36.3	no replicase identified	1310..43037	GroupIII-1b_MOBQ1	796/996(80%) 908/996(91%)	0	2019	China (Hangzhou, Sir Run Run Shaw Hospital ICU)(BioSample: SAMN19762632)	hospital (BioSample: SAMN19762632)
	Acinetobacter baumannii	DT0544C	374	1325	plasmid unnamed1	CP053216.1	55394	40.9	no replicase identified	51895..548917	GroupIII-1b_MOBQ1	786/998(79%) 908/998(90%)	0	2017	Tanzania (Dar es Salaam)(BioSample: SAMN14833494)	human (BioSample: SAMN14833494)
	Acinetobacter lwoffii	H7	N/A2	N/A2	pH7-48	CP072553.1	48843	38	no replicase identified	complement(24393..27389)7	GroupIII-1b_MOBQ1	788/998(79%) 908/998(90%)	0	2016	China (Wenzhou)(BioSample: SAMN18558474)	chicken (BioSample: SAMN18558474)
	Acinetobacter radioresistens	FDAARGOS_731	N/A2	N/A2	plasmid unnamed3	CP059688.1	61168	39.4	no replicase identified	45557..485537	GroupIII-1b_MOBQ1	783/998(78%) 907/998(90%)	0		USA (VA)(BioSample: SAMN11056446)	human (BioSample: SAMN11056446)
	Acinetobacter pittii	2014S07-126	N/A2	N/A2	p2014S07-126-3	CP033533.1	32766	38.2	no replicase identified	no relaxase identified	N/A2	N/A2	N/A2	2014	Taiwan (BioSample: SAMN09069676)	human (BioSample: SAMN09069676)
	Acinetobacter ursingii	RIVM_C010559	N/A2	N/A2	pRIVM_C010559_3	CP089054.1	44551	37.3	no replicase identified	complement(38589..41567)	GroupIII-1b_MOBQ1	781/992(79%) 902/992(90%)	0	2015	Netherlands (BioSample: SAMN23563197)	human (BioSample: SAMN23563197)
	1 For A. baumannii strains, Pasteur and Oxford MLST sequence types are shown
	2 Not applicable
	3 To be determined, due to partial genome sequencing
	4 Partial or incomplete plasmid sequencing
	5 Could not be determined (ex, due to partial plasmid sequencing or nucleotide ambiguity)
	6 As described Mindlin S, et al. (2020) Frontiers in Microbiology. 11:588410.
	7 blast analysis consistent with SnapGene ORF designation
