# Supplementary material for: Analysis of Acinetobacter P-type type IV secretion system-encoding plasmid diversity uncovers extensive secretion system conservation and diverse antibiotic resistance determinants
Source: Antimicrob Agents Chemother. 2024 Nov 4;68(12):e01038-24. doi: 10.1128/aac.01038-24 (PMC11619351; doi:10.1128/aac.01038-24)
Supplement: Table S2 — Candidate T4SS-encoding genes identified by Blast analysis. [file aac.01038-24-s0003.xlsx]

## Sheet: Sheet1
Supplementary Material, Table S2: Candidate T4SS-encoding Genes Identified by Blast Analysis
Accession:	JX072963.1
Plasmid:	pM131_NDM1 (reference)
Strain:	Acinetobacter sp. M131
	Query Protein	ORF	Locus Number	Protein ID	%I, %P	E value	Additional Information (if applicable)
	VirB6	complement(43524..44609)		AGC70580.1	361/361(100%) 361/361(100%)	2.97e-179
	VirB8	complement(42736..43524)		AGC70579.1	262/262(100%) 262/262(100%)	4.39e-177
	VirB9	complement(41984..42721)		AGC70578.1	245/245(100%) 245/245(100%)	2.70e-168
	VirB10	complement(40603..41982)		AGC70577.1	459/459(100%) 459/459(100%)	0
	VirB11	complement(39550..40587)		AGC70576.1	345/345(100%) 345/345(100%)	0
	TrbN	complement(37467..38714)		AGC70573.1	415/415(100%) 415/415(100%)	0
	VirD4	complement(35953..37470)		AGC70572.1	505/505(100%) 505/505(100%)	0
	VirB1	complement(34979..35689)		AGC70570.1	236/236(100%) 236/236(100%)	0
	VirB2	complement(34675..34968)		AGC70569.1	97/97(100%) 97/97(100%)	2.22e-60
	VirB4	complement(31952..34663)		AGC70568.1	903/903(100%) 903/903(100%)	0
	VirB5	complement(31314..31955)		AGC70567.1	213/213(100%) 213/213(100%)	2.94e-120
	TraA	9133..12045		AGC70559.1	970/970(100%) 970/970(100%)	0
	TraD	complement(8065..8601)		AGC70584.1	178/178(100%) 178/178(100%)	2.07e-105
	TraC	5916..6743		AGC70555.1	275/275(100%) 275/275(100%)	2.72e-172
Accession:	KF702385.1
Plasmid:	pNDM-40-1 (reference)
Strain:	Acinetobacter bereziniae CHI-40-1
	Query Protein	ORF	Locus Number	Protein ID	%I, %P	E value	Additional Information (if applicable)
	VirB6	complement(33220..34305)		AHF22489.1	361/361(100%) 361/361(100%)	2.88e-179
	VirB8	complement(32432..33220)		AHF22490.1	262/262(100%) 262/262(100%)	4.25e-177
	VirB9	complement(31680..32417)		AHF22491.1	245/245(100%) 245/245(100%)	2.62e-168
	VirB10	complement(30299..31678)		AHF22492.1	459/459(100%) 459/459(100%)	0
	VirB11	complement(29246..30283)		AHF22493.1	345/345(100%) 345/345(100%)	0
	TrbN	complement(27163..28416)		AHF22496.1	415/415(100%) 415/415(100%)	0
	VirD4	complement(25649..27166)		AHF22497.1	505/505(100%) 505/505(100%)	0
	VirB1	complement(24675..25391)		AHF22499.1	236/236(100%) 236/236(100%)	0
	VirB2	complement(24371..24664)		AHF22500.1	97/97(100%) 97/97(100%)	2.15e-60
	VirB4	complement(21648..24359)		AHF22501.1	903/903(100%) 903/903(100%)	0
	VirB5	complement(21010..21651)		AHF22502.1	213/213(100%) 213/213(100%)	2.85e-120
	TraA	196..3186		AHF22521.1	970/970(100%) 970/970(100%)	0
	TraD	complement(45032..45568)		AHF22522.1	178/178(100%) 178/178(100%)	2.01e-105
	TraC	42883..43710		AHF22476.1	275/275(100%) 275/275(100%)	2.63e-172
Accession:	JN377410.2
Plasmid:	pAbNDM-1 (reference)
Strain:	Acinetobacter baumannii ZW85-1
	Query Protein	ORF	Locus Number	Protein ID	%I, %P	E value	Additional Information (if applicable)
	VirB6	complement(36020..37105)		AGW27742.1	361/361(100%) 361/361(100%)	3.04e-179
	VirB8	complement(35232..36020)		AGW27741.1	262/262(100%) 262/262(100%)	4.49e-177
	VirB9	complement(34480..35217)		AGW27740.1	245/245(100%) 245/245(100%)	2.77e-168
	VirB10	complement(33099..34493)		AGW27739.1	459/459(100%) 459/459(100%)	0
	VirB11	complement(32046..33083)		AGW27738.1	345/345(100%) 345/345(100%)	0
	TrbN	complement(29963..31216)		AGW27735.1	415/415(100%) 415/415(100%)	0
	VirD4	complement(28449..29966)		AGW27734.1	505/505(100%) 505/505(100%)	0
	VirB1	complement(27475..28191)		AGW27732.1	236/236(100%) 236/236(100%)	0
	VirB2	complement(27171..27464)		AGW27732.1	97/97(100%) 97/97(100%)	2.27e-60
	VirB4	complement(24448..27159)		AGW27730.1	903/903(100%) 903/903(100%)	0
	VirB5	complement(23810..24445)		AGW27729.1	213/213(100%) 213/213(100%)	3.01e-120
	TraA	454..3444		AGW27709.1	970/970(100%) 970/970(100%)	0
	TraD	complement(47832..48368)		AGW27755.1	178/178(100%) 178/178(100%)	2.12e-105
	TraC	45683..46510		AGW27752.1	275/275(100%) 275/275(100%)	2.78e-172
Accession:	JQ060896.1
Plasmid:	pNDM-BJ02 (reference)
Strain:	Acinetobacter lwoffii WJ10659
	Query Protein	ORF	Locus Number	Protein ID	%I, %P	E value	Additional Information (if applicable)
	VirB6	complement(33817..34902)		AFB35463.1	361/361(100%) 361/361(100%)	2.90e-179
	VirB8	complement(33029..33817)		AFB35462.1	262/262(100%) 262/262(100%)	4.28e-177
	VirB9	complement(32277..33014)		AFB35461.1	245/245(100%) 245/245(100%)	2.64e-168
	VirB10	complement(30896..32275)		AFB35460.1	459/459(100%) 459/459(100%)	0
	VirB11	complement(29843..30880)		AFB35459.1	345/345(100%) 345/345(100%)	0
	TrbN	complement(27760..29013)		AFB35456.1	415/415(100%) 415/415(100%)	0
	VirD4	complement(26246..27763)		AFB35455.1	505/505(100%) 505/505(100%)	0
	VirB1	complement(25272..25988)		AFB35454.1	236/236(100%) 236/236(100%)	0
	VirB2	complement(24968..25261)1			97/97(100%) 97/97(100%)	2.17e-60
	VirB4	complement(22245..24956)		AFB35453.1	903/903(100%) 903/903(100%)	0
	VirB5	complement(21607..22248)		AFB35452.1	213/213(100%) 213/213(100%)	2.87e-120
	TraA	454..3444		AFB35433.1	970/970(100%) 970/970(100%)	0
	TraD	complement(45629..46165)		AFB35476.1	178/178(100%) 178/178(100%)	2.02e-105
	TraC	43480..44307		AFB35473.1	275/275(100%) 275/275(100%)	2.65e-172
Accession:	JQ001791.1
Plasmid:	pNDM-BJ01 (reference)
Strain:	Acinetobacter lwoffii WJ10621
	Query Protein	ORF	Locus Number	Protein ID	%I, %P	E value	Additional Information (if applicable)
	VirB6	complement(34926..36011)		AFB35419.1	361/361(100%) 361/361(100%)	2.97e-179
	VirB8	complement(34138..34926)		AFB35418.1	262/262(100%) 262/262(100%)	4.39e-177
	VirB9	complement(33386..34123)		AFB35417.1	245/245(100%) 245/245(100%)	2.71e-168
	VirB10	complement(32005..33384)		AFB35416.1	459/459(100%) 459/459(100%)	0
	VirB11	complement(30952..31989)		AFB35415.1	345/345(100%) 345/345(100%)	0
	TrbN	complement(28869..30122)		AFB35412.1	415/415(100%) 415/415(100%)	0
	VirD4	complement(27355..28872)		AFB35411.1	505/505(100%) 505/505(100%)	0
	VirB1	complement(26381..27097)		AFB35410.1	236/236(100%) 236/236(100%)	0
	VirB2	complement(26077..26370)1			97/97(100%) 97/97(100%)	2.22e-60
	VirB4	complement(23354..26065)		AFB35409.1	903/903(100%) 903/903(100%)	0
	VirB5	complement(22716..23357)		AFB35408.1	213/213(100%) 213/213(100%)	2.94e-120
	TraA	454..3444		AFB35387.1	970/970(100%) 970/970(100%)	0
	TraD	complement(46738..47274)		AFB35432.1	178/178(100%) 178/178(100%)	2.07e-105
	TraC	44589..45416		AFB35429.1	275/275(100%) 275/275(100%)	2.72e-172
Accession:	KC503911.1
Plasmid:	pNDM-AB (reference)
Strain:	Acinetobacter baumannii GF216
	Query Protein	ORF	Locus Number	Protein ID	%I, %P	E value	Additional Information (if applicable)
	VirB6	complement(31220..32305)	pNDM-AB_029	AGH89008.1	361/361(100%) 361/361(100%)	2.96e-179
	VirB8	complement(30432..31220)	pNDM-AB_028	AGH89007.1	262/262(100%) 262/262(100%)	4.37e-177
	VirB9	complement(29680..30417)	pNDM-AB_027	AGH89006.1	245/245(100%) 245/245(100%)	2.69e-168
	VirB10	complement(28299..29678)	pNDM-AB_026	AGH89005.1	458/459(99%) 458/459(99%)	0
	VirB11	complement(27246..28283)	pNDM-AB_025	AGH89004.1	345/345(100%) 345/345(100%)	0
	TrbN	complement(25163..26416)	pNDM-AB_023	AGH89002.1	415/415(100%) 415/415(100%)	0
	VirD4	complement(23649..25166)	pNDM-AB_022	AGH89001.1	505/505(100%) 505/505(100%)	0
	VirB1	complement(22675..23391)	pNDM-AB_021	AGH89000.1	236/236(100%) 236/236(100%)	8.02e-152
	VirB2	complement(22371..23664)1			97/97(100%) 97/97(100%)	2.21e-60
	VirB4	complement(19648..22359)	pNDM-AB_020	AGH88999.1	903/903(100%) 903/903(100%)	0
	VirB5	complement(19010..19651)	pNDM-AB_019	AGH88998.1	213/213(100%) 213/213(100%)	2.93e-120
	TraA	454..3444	pNDM-AB_001	AGH88980.1	970/970(100%) 970/970(100%)	0
	TraD	complement(43032..44027)	pNDM-AB_041	AGH89020.1	178/178(100%) 178/178(100%)	5.27e-106
	TraC	40883..41710	pNDM-AB_039	AGH89018.1	275/275(100%) 275/275(100%)	2.71e-172
Accession:	LC537594.1
Plasmid:	pSU1904NDM
Strain:	Acinetobacter lwoffii SU1904
	Query Protein	ORF	Locus Number	Protein ID	%I, %P	E value	Additional Information (if applicable)
	VirB6	13828..14913		BCD58921.1	361/361(100%) 361/361(100%)	2.74e-179
	VirB8	14913..15701		BCD58922.1	262/262(100%) 262/262(100%)	4.05e-177
	VirB9	15716..16453		BCD58923.1	245/245(100%) 245/245(100%)	2.50e-168
	VirB10	16455..17834		BCD58924.1	459/459(100%) 459/459(100%)	0
	VirB11	17850..18887		BCD58925.1	345/345(100%) 345/345(100%)	0
	TrbN	19717..20970		BCD58928.1	415/415(100%) 415/415(100%)	0
	VirD4	20967..22484		BCD58929.1	505/505(100%) 505/505(100%)	0
	VirB1	22742..23458		BCD58931.1	236/236(100%) 236/236(100%)	7.43e-152
	VirB2	23469..23762		BCD58932.1	97/97(100%) 97/97(100%)	2.05e-60
	VirB4	23774..26485		BCD58933.1	903/903(100%) 903/903(100%)	0
	VirB5	26482..27123		BCD58934.1	213/213(100%) 213/213(100%)	2.71e-120
	TraA	complement(40208..43120)		BCD58951.1	970/970(100%) 970/970(100%)	0
	TraD	1..537		BCD58902.1	178/178(100%) 178/178(100%)	1.91e-105
	TraC	complement(1832..2659)		BCD58906.1	275/275(100%) 275/275(100%)	2.51e-172
Accession:	MT002974.1
Plasmid:	pAB17
Strain:	Acinetobacter baumannii AB17
	Query Protein	ORF	Locus Number	Protein ID	%I, %P	E value	Additional Information (if applicable)
	VirB6	11264..12349	pAB17_0013	QID22082.1	361/361(100%) 361/361(100%)	2.58e-179
	VirB8	12349..13137	pAB17_0014	QID22083.1	262/262(100%) 262/262(100%)	3.81e-177
	VirB9	13152..13889	pAB17_0015	QID22084.1	245/245(100%) 245/245(100%)	2.35e-168
	VirB10	13891..15270	pAB17_0016	QID22085.1	459/459(100%) 459/459(100%)	0
	VirB11	15286..16323	pAB17_0017	QID22086.1	345/345(100%) 345/345(100%)	0
	TrbN	17153..18406	pAB17_0020	QID22089.1	415/415(100%) 415/415(100%)	0
	VirD4	18403..19920	pAB17_0021	QID22090.1	505/505(100%) 505/505(100%)	0
	VirB1	20178..20894	pAB17_0022	QID22091.1	236/236(100%) 236/236(100%)	6.99e-152
	VirB2	20905..211981			97/97(100%) 97/97(100%)	1.93e-60
	VirB4	21210..23921	pAB17_0023	QID22092.1	903/903(100%) 903/903(100%)	0
	VirB5	23918..24559	pAB17_0024	QID22093.1	213/213(100%) 213/213(100%)	2.55e-120
	TraA	complement(37644..40634)	pAB17_0039	QID22108.1	970/970(100%) 970/970(100%)	0
	TraD	1..537	pAB17_0001	QID22070.1	178/178(100%) 178/178(100%)	1.80e-105
	TraC	complement(1859..2686)	pAB17_0004	QID22073.1	275/275(100%) 275/275(100%)	2.36e-172
Accession:	CP045197.1
Plasmid:	p23TQ-NDM
Strain:	Acinetobacter indicus TQ23
	Query Protein	ORF	Locus Number	Protein ID	%I, %P	E value	Additional Information (if applicable)
	VirB6	19196..202811			361/361(100%) 361/361(100%)	2.59e-179
	VirB8	20281..210691			262/262(100%) 262/262(100%)	3.83e-177
	VirB9	21084..218211			245/245(100%) 245/245(100%)	2.37e-168
	VirB10	21823..232021			459/459(100%) 459/459(100%)	0
	VirB11	23218..242551			345/345(100%) 345/345(100%)	0
	TrbN	25085..263381			415/415(100%) 415/415(100%)	0
	VirD4	26335..278521			505/505(100%) 505/505(100%)	0
	VirB1	28110..288261			236/236(100%) 236/236(100%)	7.04e-152
	VirB2	28837..291301			97/97(100%) 97/97(100%)	1.94e-60
	VirB4	29142..318531			903/903(100%) 903/903(100%)	0
	VirB5	31850..324911			213/213(100%) 213/213(100%)	2.57e-120
	TraA	complement(4489..7479)1			970/970(100%) 970/970(100%)	0
	TraD	7933..84691			178/178(100%) 178/178(100%)	1.81e-105
	TraC	complement(9791..10618)1			275/275(100%) 275/275(100%)	2.37e-172
Accession:	LC483156.1
Plasmid:	pSU1805NDM
Strain:	Acinetobacter pittii SU1805
	Query Protein	ORF	Locus Number	Protein ID	%I, %P	E value	Additional Information (if applicable)
	VirB6	11190..12275		BBK09460.1	361/361(100%) 361/361(100%)	2.57e-179
	VirB8	12275..13063		BBK09461.1	262/262(100%) 262/262(100%)	3.80e-177
	VirB9	13078..13815		BBK09462.1	245/245(100%) 245/245(100%)	2.34e-168
	VirB10	13817..15196		BBK09463.1	459/459(100%) 459/459(100%)	0
	VirB11	15212..16249		BBK09464.1	345/345(100%) 345/345(100%)	0
	TrbN	17079..18332		BBK09467.1	415/415(100%) 415/415(100%)	0
	VirD4	18329..19846		BBK09468.1	505/505(100%) 505/505(100%)	0
	VirB1	20104..20820		BBK09470.1	236/236(100%) 236/236(100%)	6.98e-152
	VirB2	20831..21124		BBK09471.1	97/97(100%) 97/97(100%)	1.92e-60
	VirB4	21136..23847		BBK09472.1	903/903(100%) 903/903(100%)	0
	VirB5	23844..24485		BBK09473.1	213/213(100%) 213/213(100%)	2.55e-120
	TraA	complement(37579..40491)		BBK09490.1	970/970(100%) 970/970(100%)	0
	TraD	1..537		BBK09443.1	178/178(100%) 178/178(100%)	1.79e-105
	TraC	complement(1822..2649)		BBK09447.1	275/275(100%) 275/275(100%)	2.35e-172
Accession:	CP041229.1
Plasmid:	pAhaeAN54e
Strain:	Acinetobacter haemolyticus AN54
	Query Protein	ORF	Locus Number	Protein ID	%I, %P	E value	Additional Information (if applicable)
	VirB6	18573..19658	AhaeAN54_018030	QDJ93905.1	361/361(100%) 361/361(100%)	2.85e-179
	VirB8	19658..20446	AhaeAN54_018035	QDJ93906.1	262/262(100%) 262/262(100%)	4.22e-177
	VirB9	20461..21198	AhaeAN54_018040	QDJ93907.1	245/245(100%) 245/245(100%)	2.60e-168
	VirB10	21200..22579	AhaeAN54_018045	QDJ93908.1	459/459(100%) 459/459(100%)	0
	VirB11	22595..23632	AhaeAN54_018050	QDJ93909.1	345/345(100%) 345/345(100%)	0
	TrbN	24468..25715	AhaeAN54_018065	QDJ93912.1	415/415(100%) 415/415(100%)	0
	VirD4	25712..27229	AhaeAN54_018070	QDJ93913.1	505/505(100%) 505/505(100%)	0
	VirB1	27493..28203	AhaeAN54_018080	QDJ93915.1	236/236(100%) 236/236(100%)	7.74e-152
	VirB2	28214..28507	AhaeAN54_018085	QDJ93916.1	97/97(100%) 97/97(100%)	2.13e-60
	VirB4	28519..31230	AhaeAN54_018090	QDJ93917.1	903/903(100%) 903/903(100%)	0
	VirB5	31227..31868	AhaeAN54_018095	QDJ93918.1	213/213(100%) 213/213(100%)	2.83e-120
	TraA	complement(4571..7483)	AhaeAN54_017940	QDJ93935.1	970/970(100%) 970/970(100%)	0
	TraD	8015..8551	AhaeAN54_017945	QDJ93888.1	178/178(100%) 178/178(100%)	1.99e-105
	TraC	complement(9873..10700)	AhaeAN54_017965	QDJ93892.1	275/275(100%) 275/275(100%)	2.61e-172
Accession:	CP032142.1
Plasmid:	pNDM1_010052
Strain:	Acinetobacter sp. WCHAc010052
	Query Protein	ORF	Locus Number	Protein ID	%I, %P	E value	Additional Information (if applicable)
	VirB6	1974..3059	CDG61_00220	AXY58600.1	361/361(100%) 361/361(100%)	2.47e-179
	VirB8	3059..3847	CDG61_00225	AXY58601.1	262/262(100%) 262/262(100%)	3.64e-177
	VirB9	3862..4599	CDG61_00230	AXY58602.1	245/245(100%) 245/245(100%)	2.25e-168
	VirB10	4601..5980	CDG61_00235	AXY58603.1	459/459(100%) 459/459(100%)	0
	VirB11	5996..7033	CDG61_00240	AXY58604.1	345/345(100%) 345/345(100%)	0
	TrbN	7869..9116	CDG61_00255	AXY58607.1	415/415(100%) 415/415(100%)	0
	VirD4	9113..10630	CDG61_00260	AXY58608.1	505/505(100%) 505/505(100%)	0
	VirB1	10894..11604	CDG61_00270	AXY58610.1	236/236(100%) 236/236(100%)	6.70e-152
	VirB2	11615..11908	CDG61_00275	AXY58611.1	97/97(100%) 97/97(100%)	1.85e-60
	VirB4	11920..14631	CDG61_00280	AXY58612.1	903/903(100%) 903/903(100%)	0
	VirB5	14628..15269	CDG61_00285	AXY58613.1	213/213(100%) 213/213(100%)	2.44e-120
	TraA	complement(26632..29544)	CDG61_00360	AXY58642.1	970/970(100%) 970/970(100%)	0
	TraD	30076..30612	CDG61_00365	AXY58627.1	178/178(100%) 178/178(100%)	1.72e-105
	TraC	complement(31934..32761)	CDG61_00385	AXY58631.1	275/275(100%) 275/275(100%)	2.26e-172
Accession:	MK053934.1
Plasmid:	pIEC38057
Strain:	Acinetobacter nosocomialis IEC38057
	Query Protein	ORF	Locus Number	Protein ID	%I, %P	E value	Additional Information (if applicable)
	VirB6	11264..12349		QAR16184.1	361/361(100%) 361/361(100%)	2.58e-179
	VirB8	12349..13137		QAR16185.1	262/262(100%) 262/262(100%)	3.81e-177
	VirB9	13152..13889		QAR16186.1	245/245(100%) 245/245(100%)	2.35e-168
	VirB10	13891..15270		QAR16187.1	459/459(100%) 459/459(100%)	0
	VirB11	15286..16323		QAR16188.1	345/345(100%) 345/345(100%)	0
	TrbN	17153..18406		QAR16191.1	415/415(100%) 415/415(100%)	0
	VirD4	18403..19920		QAR16192.1	505/505(100%) 505/505(100%)	0
	VirB1	20178..20894		QAR16193.1	236/236(100%) 236/236(100%)	6.99e-152
	VirB2	20905..211981			97/97(100%) 97/97(100%)	1.93e-60
	VirB4	21210..23921		QAR16194.1	903/903(100%) 903/903(100%)	0
	VirB5	23918..24559		QAR16195.1	213/213(100%) 213/213(100%)	2.55e-120
	TraA	complement(37642..40632)		QAR16210.1	970/970(100%) 970/970(100%)	0
	TraD	1..537		QAR16172.1	178/178(100%) 178/178(100%)	1.80e-105
	TraC	complement(1859..2686)		QAR16175.1	275/275(100%) 275/275(100%)	2.36e-172
Accession:	MK053932.1
Plasmid:	pIEC383
Strain:	Acinetobacter baumannii IEC383
	Query Protein	ORF	Locus Number	Protein ID	%I, %P	E value	Additional Information (if applicable)
	VirB6	complement(34935..36020)		QAR16147.1	361/361(100%) 361/361(100%)	2.97e-179
	VirB8	complement(34147..34935)		QAR16146.1	262/262(100%) 262/262(100%)	4.39e-177
	VirB9	complement(33395..34132)		QAR16145.1	245/245(100%) 245/245(100%)	2.71e-168
	VirB10	complement(32014..33408)		QAR16144.1	459/459(100%) 459/459(100%)	0
	VirB11	complement(30961..31998)		QAR16143.1	345/345(100%) 345/345(100%)	0
	TrbN	complement(28878..30131)		QAR16140.1	415/415(100%) 415/415(100%)	0
	VirD4	complement(27364..28881)		QAR16139.1	505/505(100%) 505/505(100%)	0
	VirB1	complement(26390..27106)		QAR16138.1	236/236(100%) 236/236(100%)	8.06e-152
	VirB2	complement(26086..26379)1			97/97(100%) 97/97(100%)	2.22e-60
	VirB4	complement(23363..26074)		QAR16137.1	903/903(100%) 903/903(100%)	0
	VirB5	complement(22725..23366)		QAR16136.1	213/213(100%) 213/213(100%)	2.94e-120
	TraA	454..3444		QAR16116.1	970/970(100%) 970/970(100%)	0
	TraD	complement(46747..47283)		QAR16160.1	178/178(100%) 178/178(100%)	2.07e-105
	TraC	44598..45425		QAR16157.1	275/275(100%) 275/275(100%)	2.72e-172
Accession:	CP027532.1
Plasmid:	plasmid unnamed2
Strain:	Acinetobacter baumannii AR_0088
	Query Protein	ORF	Locus Number	Protein ID	%I, %P	E value	Additional Information (if applicable)
	VirB6	7466..8551	AM467_20345	AVN31794.1	361/361(100%) 361/361(100%)	2.58e-179
	VirB8	8551..9339	AM467_20350	AVN31795.1	262/262(100%) 262/262(100%)	3.81e-177
	VirB9	9354..10091	AM467_20355	AVN31796.1	245/245(100%) 245/245(100%)	2.35e-168
	VirB10	10093..11472	AM467_20360	AVN31797.1	459/459(100%) 459/459(100%)	0
	VirB11	11488..12525	AM467_20365	AVN31798.1	345/345(100%) 345/345(100%)	0
	TrbN	13361..14608	AM467_20380	AVN31801.1	415/415(100%) 415/415(100%)	0
	VirD4	14605..16122	AM467_20385	AVN31802.1	505/505(100%) 505/505(100%)	0
	VirB1	16386..17096	AM467_20395	AVN31804.1	236/236(100%) 236/236(100%)	6.99e-152
	VirB2	17107..17400	AM467_20400	AVN31805.1	97/97(100%) 97/97(100%)	1.93e-60
	VirB4	17412..20123	AM467_20405	AVN31806.1	903/903(100%) 903/903(100%)	0
	VirB5	20120..20761	AM467_20410	AVN31807.1	213/213(100%) 213/213(100%)	2.55e-120
	TraA	complement(33846..36758)	AM467_20495	AVN31823.1	970/970(100%) 970/970(100%)	0
	TraD	37290..37826	AM467_20500	AVN31824.1	178/178(100%) 178/178(100%)	1.80e-105
	TraC	complement(39148..39975)	AM467_20520	AVN31828.1	275/275(100%) 275/275(100%)	2.36e-172
Accession:	CP133667.1
Plasmid:	pNDM_UCO-553
Strain:	Acinetobacter bereziniae UCO-553
	Query Protein	ORF	Locus Number	Protein ID	%I, %P	E value	Additional Information (if applicable)
	VirB6	6749..7834	RG306_21200	WMW76852.1	361/361(100%) 361/361(100%)	2.97e-179
	VirB8	7834..8622	RG306_21205	WMW76853.1	262/262(100%) 262/262(100%)	4.39e-177
	VirB9	8637..9374	RG306_21210	WMW76854.1	245/245(100%) 245/245(100%)	2.71e-168
	VirB10	9376..10755	RG306_21215	WMW76855.1	459/459(100%) 459/459(100%)	0
	VirB11	10771..11808	RG306_21220	WMW76856.1	345/345(100%) 345/345(100%)	0
	TrbN	12644..13891	RG306_21235	WMW76859.1	415/415(100%) 415/415(100%)	0
	VirD4	13888..15405	RG306_21240	WMW76860.1	505/505(100%) 505/505(100%)	0
	VirB1	15669..16379	RG306_21250	WMW76862.1	236/236(100%) 236/236(100%)	8.06e-152
	VirB2	16390..16683	RG306_21255	WMW76863.1	97/97(100%) 97/97(100%)	2.22e-60
	VirB4	16695..19406	RG306_21260	WMW76864.1	903/903(100%) 903/903(100%)	0
	VirB5	19403..20044	RG306_21265	WMW76865.1	213/213(100%) 213/213(100%)	2.94e-120
	TraA	complement(39316..42228)	RG306_21380	WMW76874.1	970/970(100%) 970/970(100%)	0
	TraD	42760..43296	RG306_21385	WMW76837.1	178/178(100%) 178/178(100%)	2.07e-105
	TraC	complement(44618..45445)	RG306_21405	WMW76841.1	275/275(100%) 275/275(100%)	2.72e-172
Accession:	CP121779.1
Plasmid:	pAYTCM-3
Strain:	Acinetobacter johnsonii AYTCM
	Query Protein	ORF	Locus Number	Protein ID	%I, %P	E value	Additional Information (if applicable)
	VirB6	6749..7834	QBJ73_19320	WMG20134.1	361/361(100%) 361/361(100%)	2.58e-179
	VirB8	7834..8622	QBJ73_19325	WMG20135.1	262/262(100%) 262/262(100%)	3.81e-177
	VirB9	8637..9374	QBJ73_19330	WMG20136.1	245/245(100%) 245/245(100%)	2.35e-168
	VirB10	9376..10755	QBJ73_19335	WMG20137.1	459/459(100%) 459/459(100%)	0
	VirB11	10771..11808	QBJ73_19340	WMG20138.1	345/345(100%) 345/345(100%)	0
	TrbN	12644..13891	QBJ73_19355	WMG20141.1	415/415(100%) 415/415(100%)	0
	VirD4	13888..15405	QBJ73_19360	WMG20142.1	505/505(100%) 505/505(100%)	0
	VirB1	15669..16379	QBJ73_19370	WMG20144.1	236/236(100%) 236/236(100%)	6.99e-152
	VirB2	16390..16683	QBJ73_19375	WMG20145.1	97/97(100%) 97/97(100%)	1.93e-60
	VirB4	16695..19406	QBJ73_19380	WMG20146.1	903/903(100%) 903/903(100%)	0
	VirB5	19403..20044	QBJ73_19385	WMG20147.1	213/213(100%) 213/213(100%)	2.55e-120
	TraA	complement(33129..36119)	QBJ73_19470	WMG20118.1	970/970(100%) 970/970(100%)	0
	TraD	36573..37109	QBJ73_19475	WMG20119.1	178/178(100%) 178/178(100%)	1.80e-105
	TraC	complement(38431..39258)	QBJ73_19495	WMG20123.1	275/275(100%) 275/275(100%)	2.36e-172
Accession:	LC732581.1
Plasmid:	pKUH106_NDM1
Strain:	Acinetobacter soli KUH106
	Query Protein	ORF	Locus Number	Protein ID	%I, %P	E value	Additional Information (if applicable)
	VirB6	complement(37404..38489)		BED93301.1	361/361(100%) 361/361(100%)	2.58e-179
	VirB8	complement(36616..37404)		BED93300.1	262/262(100%) 262/262(100%)	3.81e-177
	VirB9	complement(35864..36601)		BED93299.1	245/245(100%) 245/245(100%)	2.35e-168
	VirB10	complement(34483..35862)		BED93298.1	459/459(100%) 459/459(100%)	0
	VirB11	complement(33430..34467)		BED93297.1	345/345(100%) 345/345(100%)	0
	TrbN	complement(31347..32594)		BED93294.1	415/415(100%) 415/415(100%)	0
	VirD4	complement(29833..31350)		BED93293.1	505/505(100%) 505/505(100%)	0
	VirB1	complement(28859..29569)		BED93291.1	236/236(100%) 236/236(100%)	7.00e-152
	VirB2	complement(28555..28848)		BED93290.1	97/97(100%) 97/97(100%)	1.93e-60
	VirB4	complement(25832..28543)		BED93289.1	903/903(100%) 903/903(100%)	0
	VirB5	complement(25194..25835)		BED93288.1	213/213(100%) 213/213(100%)	2.55e-120
	TraA	9071..12061		BED93272.1	970/970(100%) 970/970(100%)	0
	TraD	complement(8081..8617)		BED93271.1	178/178(100%) 178/178(100%)	1.80e-105
	TraC	5932..6759		BED93267.1	275/275(100%) 275/275(100%)	2.36e-172
Accession:	LC771431.1
Plasmid:	pSU8482NDM
Strain:	Acinetobacter sp. SU8482
	Query Protein	ORF	Locus Number	Protein ID	%I, %P	E value	Additional Information (if applicable)
	VirB6	12549..13634		BEK62704.1	361/361(100%) 361/361(100%)	2.66e-179
	VirB8	13634..14422		BEK62705.1	262/262(100%) 262/262(100%)	3.93e-177
	VirB9	14437..15174		BEK62706.1	245/245(100%) 245/245(100%)	2.42e-168
	VirB10	15176..16555		BEK62707.1	459/459(100%) 459/459(100%)	0
	VirB11	16571..17608		BEK62708.1	345/345(100%) 345/345(100%)	0
	TrbN	18438..19691		BEK62711.1	415/415(100%) 415/415(100%)	0
	VirD4	19688..21205		BEK62712.1	505/505(100%) 505/505(100%)	0
	VirB1	21463..22179		BEK62714.1	236/236(100%) 236/236(100%)	7.21e-152
	VirB2	22190..22483		BEK62715.1	97/97(100%) 97/97(100%)	1.99e-60
	VirB4	22495..25206		BEK62716.1	903/903(100%) 903/903(100%)	0
	VirB5	25203..25844		BEK62717.1	213/213(100%) 213/213(100%)	2.63e-120
	TraA	complement(38929..41841)		BEK62734.1	970/970(100%) 970/970(100%)	0
	TraD	1..537		BEK62686.1	178/178(100%) 178/178(100%)	1.85e-105
	TraC	complement(1859..2686)		BEK62690.1	275/275(100%) 275/275(100%)	2.43e-172
Accession:	LC771430.1
Plasmid:	pSU8379NDM
Strain:	Acinetobacter johnsonii SU8379
	Query Protein	ORF	Locus Number	Protein ID	%I, %P	E value	Additional Information (if applicable)
	VirB6	12549..13634		BEK62646.1	361/361(100%) 361/361(100%)	3.24e-179
	VirB8	13634..14422		BEK62647.1	262/262(100%) 262/262(100%)	4.79e-177
	VirB9	14437..15174		BEK62648.1	245/245(100%) 245/245(100%)	2.95e-168
	VirB10	15176..16555		BEK62649.1	459/459(100%) 459/459(100%)	0
	VirB11	16571..17608		BEK62650.1	345/345(100%) 345/345(100%)	0
	TrbN	18438..19691		BEK62653.1	415/415(100%) 415/415(100%)	0
	VirD4	19688..21205		BEK62654.1	505/505(100%) 505/505(100%)	0
	VirB1	21463..22179		BEK62656.1	236/236(100%) 236/236(100%)	8.79e-152
	VirB2	22190..22483		BEK62657.1	97/97(100%) 97/97(100%)	2.42e-60
	VirB4	22495..25206		BEK62658.1	903/903(100%) 903/903(100%)	0
	VirB5	25203..25844		BEK62659.1	213/213(100%) 213/213(100%)	3.21e-120
	TraA	complement(48117..51029)		BEK62685.1	970/970(100%) 970/970(100%)	0
	TraD	1..537		BEK62628.1	178/178(100%) 178/178(100%)	2.26e-105
	TraC	complement(1859..2686)		BEK62632.1	275/275(100%) 275/275(100%)	2.96e-172
Accession:	CP123919.1
Plasmid:	plasmid unnamed1
Strain:	Acinetobacter bereziniae UCO-554
	Query Protein	ORF	Locus Number	Protein ID	%I, %P	E value	Additional Information (if applicable)
	VirB6	14863..15948	QHG51_21240	WVS90317.1	361/361(100%) 361/361(100%)	2.97e-179
	VirB8	15948..16736	QHG51_21245	WVS90318.1	262/262(100%) 262/262(100%)	4.39e-177
	VirB9	16751..17488	QHG51_21250	WVS90319.1	245/245(100%) 245/245(100%)	2.71e-168
	VirB10	17490..18869	QHG51_21255	WVS90320.1	459/459(100%) 459/459(100%)	0
	VirB11	18885..19922	QHG51_21260	WVS90321.1	345/345(100%) 345/345(100%)	0
	TrbN	20758..22005	QHG51_21275	WVS90324.1	415/415(100%) 415/415(100%)	0
	VirD4	22002..23519	QHG51_21280	WVS90325.1	505/505(100%) 505/505(100%)	0
	VirB1	23783..24493	QHG51_21290	WVS90282.1	236/236(100%) 236/236(100%)	8.06e-152
	VirB2	24504..24797	QHG51_21295	WVS90283.1	97/97(100%) 97/97(100%)	2.22e-60
	VirB4	24809..27520	QHG51_21300	WVS90284.1	903/903(100%) 903/903(100%)	0
	VirB5	27517..28158	QHG51_21305	WVS90285.1	213/213(100%) 213/213(100%)	2.94e-120
	TraA	complement(156..3068)	QHG51_21160	WVS90330.1	970/970(100%) 970/970(100%)	0
	TraD	3600..4136	QHG51_21165	WVS90302.1	178/178(100%) 178/178(100%)	2.07e-105
	TraC	complement(5458..6285)	QHG51_21185	WVS90306.1	275/275(100%) 275/275(100%)	2.72e-172
Accession:	CP123913.1
Plasmid:	plasmid unnamed1
Strain:	Acinetobacter bereziniae UCO-553
	Query Protein	ORF	Locus Number	Protein ID	%I, %P	E value	Additional Information (if applicable)
	VirB6	6749..78341			361/361(100%) 361/361(100%)	2.39e-179
	VirB8	7834..86221			262/262(100%) 262/262(100%)	3.53e-177
	VirB9	8637..93741			245/245(100%) 245/245(100%)	2.18e-168
	VirB10	9376..107551			459/459(100%) 459/459(100%)	0
	VirB11	10771..118081			345/345(100%) 345/345(100%)	0
	TrbN	12638..138911			415/415(100%) 415/415(100%)	0
	VirD4	13888..154051			505/505(100%) 505/505(100%)	0
	VirB1	15663..163791			236/236(100%) 236/236(100%)	6.48e-152
	VirB2	16390..166831			97/97(100%) 97/97(100%)	1.79e-60
	VirB4	16695..194061			903/903(100%) 903/903(100%)	0
	VirB5	19403..200441			213/213(100%) 213/213(100%)	2.36e-120
	TraA	complement(30304..33294)1			970/970(100%) 970/970(100%)	0
	TraD	33748..342841			178/178(100%) 178/178(100%)	1.67e-105
	TraC	complement(35606..36433)1			275/275(100%) 275/275(100%)	2.18e-172
Accession:	KM923969.1
Plasmid:	pNDM-JVAP01
Strain:	Acinetobacter lactucae JVAP01
	Query Protein	ORF	Locus Number	Protein ID	%I, %P	E value	Additional Information (if applicable)
	VirB6	complement(34926..36011)	JVAP01_p42	AJS09433.1	361/361(100%) 361/361(100%)	2.97e-179
	VirB8	complement(34138..34926)	JVAP01_p41	AJS09432.1	262/262(100%) 262/262(100%)	4.39e-177
	VirB9	complement(33386..34123)	JVAP01_p40	AJS09431.1	245/245(100%) 245/245(100%)	2.70e-168
	VirB10	complement(32005..33384)	JVAP01_p39	AJS09430.1	459/459(100%) 459/459(100%)	0
	VirB11	complement(30952..31989)	JVAP01_p38	AJS09429.1	345/345(100%) 345/345(100%)	0
	TrbN	complement(28869..30122)	JVAP01_p35	AJS09426.1	415/415(100%) 415/415(100%)	0
	VirD4	complement(27355..28872)	JVAP01_p34	AJS09425.1	505/505(100%) 505/505(100%)	0
	VirB1	complement(26381..27091)	JVAP01_p32	AJS09423.1	236/236(100%) 236/236(100%)	8.05e-152
	VirB2	complement(26077..26370)	JVAP01_p31	AJS09464.1	97/97(100%) 97/97(100%)	2.22e-60
	VirB4	complement(23354..26065)	JVAP01_p30	AJS09422.1	903/903(100%) 903/903(100%)	0
	VirB5	complement(22716..23357)	JVAP01_p29	AJS09421.1	213/213(100%) 213/213(100%)	2.94e-120
	TraA	454..3444	JVAP01_p01	AJS09452.1	970/970(100%) 970/970(100%)	0
	TraD	complement(46732..47268)	JVAP01_p59	AJS09450.1	178/178(100%) 178/178(100%)	2.07e-105
	TraC	44583..45410	JVAP01_p55	AJS09446.1	275/275(100%) 275/275(100%)	6.48e-172
Accession:	KM210088.1
Plasmid:	pNDM-JN02
Strain:	Acinetobacter sp. JN247
	Query Protein	ORF	Locus Number	Protein ID	%I, %P	E value	Additional Information (if applicable)
	VirB6	complement(28736..29821)		AJP18129.1	361/361(100%) 361/361(100%)	2.58e-179
	VirB8	complement(27948..28736)		AJP18128.1	262/262(100%) 262/262(100%)	3.81e-177
	VirB9	complement(27196..27933)		AJP18127.1	245/245(100%) 245/245(100%)	2.35e-168
	VirB10	complement(25815..27194)		AJP18126.1	459/459(100%) 459/459(100%)	0
	VirB11	complement(24762..25799)		AJP18125.1	345/345(100%) 345/345(100%)	0
	TrbN	complement(22679..23932)		AJP18122.1	415/415(100%) 415/415(100%)	0
	VirD4	complement(21165..22682)		AJP18121.1	505/505(100%) 505/505(100%)	0
	VirB1	complement(20191..20907)		AJP18119.1	236/236(100%) 236/236(100%)	6.99e-152
	VirB2	complement(19887..20180)		AJP18118.1	97/97(100%) 97/97(100%)	1.93e-60
	VirB4	complement(17164..19875)		AJP18117.1	903/903(100%) 903/903(100%)	0
	VirB5	complement(16526..17167)		AJP18116.1	213/213(100%) 213/213(100%)	2.55e-120
	TraA	532..3444		AJP18097.1	970/970(100%) 970/970(100%)	0
	TraD	complement(40548..41084)		AJP18147.1	178/178(100%) 178/178(100%)	1.80e-105
	TraC	38399..39226		AJP18143.1	275/275(100%) 275/275(100%)	2.36e-172
Accession:	KM210086.1
Plasmid:	pNDM-JN01
Strain:	Acinetobacter lwoffii JN49-1
	Query Protein	ORF	Locus Number	Protein ID	%I, %P	E value	Additional Information (if applicable)
	VirB6	complement(28736..29821)		AJP18077.1	361/361(100%) 361/361(100%)	2.58e-179
	VirB8	complement(27948..28736)		AJP18076.1	262/262(100%) 262/262(100%)	3.81e-177
	VirB9	complement(27196..27933)		AJP18075.1	245/245(100%) 245/245(100%)	2.35e-168
	VirB10	complement(25815..27194)		AJP18074.1	459/459(100%) 459/459(100%)	0
	VirB11	complement(24762..25799)		AJP18073.1	345/345(100%) 345/345(100%)	0
	TrbN	complement(22679..23932)		AJP18070.1	415/415(100%) 415/415(100%)	0
	VirD4	complement(21165..22682)		AJP18069.1	505/505(100%) 505/505(100%)	0
	VirB1	complement(20191..20907)		AJP18067.1	236/236(100%) 236/236(100%)	6.99e-152
	VirB2	complement(19887..20180)		AJP18066.1	97/97(100%) 97/97(100%)	1.93e-60
	VirB4	complement(17164..19875)		AJP18065.1	903/903(100%) 903/903(100%)	0
	VirB5	complement(16526..17167)		AJP18064.1	213/213(100%) 213/213(100%)	2.55e-120
	TraA	532..3444		AJP18045.1	970/970(100%) 970/970(100%)	0
	TraD	complement(40548..41084)		AJP18095.1	178/178(100%) 178/178(100%)	1.80e-105
	TraC	38399..39226		AJP18091.1	275/275(100%) 275/275(100%)	2.36e-172
Accession:	CP010370.2
Plasmid:	p6411-9.012kb
Strain:	Acinetobacter nosocomialis 6411
	Query Protein	ORF	Locus Number	Protein ID	%I, %P	E value	Additional Information (if applicable)
	VirB6	complement(42288..43373)	RR32_19230	AJP36897.1	361/361(100%) 361/361(100%)	2.97e-179
	VirB8	complement(41500..42288)	RR32_19225	AJP36896.1	262/262(100%) 262/262(100%)	4.39e-177
	VirB9	complement(40748..41485)	RR32_19220	AJP36895.1	245/245(100%) 245/245(100%)	2.71e-168
	VirB10	complement(39367..40746)	RR32_19215	AJP36894.1	459/459(100%) 459/459(100%)	0
	VirB11	complement(38314..39351)	RR32_19210	AJP36893.1	345/345(100%) 345/345(100%)	0
	TrbN	complement(36231..37478)	RR32_19195	AJP36890.1	415/415(100%) 415/415(100%)	0
	VirD4	complement(34717..36234)	RR32_19190	AJP36889.1	505/505(100%) 505/505(100%)	0
	VirB1	complement(33743..34453)	RR32_19180	AJP36887.1	236/236(100%) 236/236(100%)	8.06e-152
	VirB2	complement(33439..33732)	RR32_19175	AJP36886.1	97/97(100%) 97/97(100%)	2.22e-60
	VirB4	complement(30716..33427)	RR32_19170	AJP36885.1	903/903(100%) 903/903(100%)	0
	VirB5	complement(30078..30719)	RR32_19165	AJP36884.1	213/213(100%) 213/213(100%)	2.94e-120
	TraA	7894..10806	RR32_19100	AJP36870.1	969/970(99%) 969/970(99%)	0
	TraD	complement(6826..7362)	RR32_19095	AJP36869.1	178/178(100%) 178/178(100%)	2.07e-105
	TraC	4677..55041			275/275(100%) 275/275(100%)	2.72e-172
Accession:	CP010399.1
Plasmid:	p6200-47.274kb
Strain:	Acinetobacter baumannii 6200
	Query Protein	ORF	Locus Number	Protein ID	%I, %P	E value	Additional Information (if applicable)
	VirB6	complement(25093..26178)	RU84_19195	AJB68995.1	361/361(100%) 361/361(100%)	2.97e-179
	VirB8	complement(24305..25093)	RU84_19190	AJB68994.1	262/262(100%) 262/262(100%)	4.39e-177
	VirB9	complement(23553..24290)	RU84_19185	AJB68993.1	245/245(100%) 245/245(100%)	2.71e-168
	VirB10	complement(22172..23551)	RU84_19180	AJB68992.1	459/459(100%) 459/459(100%)	0
	VirB11	complement(21119..22156)	RU84_19175	AJB68991.1	345/345(100%) 345/345(100%)	0
	TrbN	complement(19036..20283)	RU84_19160	AJB68988.1	415/415(100%) 415/415(100%)	0
	VirD4	complement(17522..19039)	RU84_19155	AJB68987.1	505/505(100%) 505/505(100%)	0
	VirB1	complement(16548..17258)	RU84_19145	AJB68985.1	236/236(100%) 236/236(100%)	8.06e-152
	VirB2	complement(16244..16537)	RU84_19140	AJB68984.1	97/97(100%) 97/97(100%)	2.22e-60
	VirB4	complement(13521..16232)	RU84_19135	AJB68983.1	903/903(100%) 903/903(100%)	0
	VirB5	complement(12883..13524)	RU84_19130	AJB68982.1	213/213(100%) 213/213(100%)	2.94e-120
	TraA	37973..40885	RU84_19285	AJB69012.1	970/970(100%) 970/970(100%)	0
	TraD	complement(36905..37441)	RU84_19280	AJB69011.1	178/178(100%) 178/178(100%)	2.07e-105
	TraC	34756..355831			275/275(100%) 275/275(100%)	2.72e-172
Accession:	MW073138.1
Plasmid:	pNDM-FL51
Strain:	Acinetobacter chengduensis FL51
	Query Protein	ORF	Locus Number	Protein ID	%I, %P	E value	Additional Information (if applicable)
	VirB6	10702..11787	BICADAIG_00017	QWP90013.1	361/361(100%) 361/361(100%)	2.57e-179
	VirB8	11787..12575	BICADAIG_00018	QWP90014.1	262/262(100%) 262/262(100%)	3.80e-177
	VirB9	12590..13327		QWP90015.1	245/245(100%) 245/245(100%)	2.35e-168
	VirB10	13329..14708	BICADAIG_00020	QWP90016.1	459/459(100%) 459/459(100%)	0
	VirB11	14724..15761	BICADAIG_00021	QWP90017.1	345/345(100%) 345/345(100%)	0
	TrbN	16597..17844	BICADAIG_00024	QWP90020.1	415/415(100%) 415/415(100%)	0
	VirD4	17841..19358	BICADAIG_00025	QWP90021.1	505/505(100%) 505/505(100%)	0
	VirB1	19622..20332	BICADAIG_00027	QWP90023.1	236/236(100%) 236/236(100%)	6.99e-152
	VirB2	20343..20636	BICADAIG_00028	QWP90024.1	97/97(100%) 97/97(100%)	1.93e-60
	VirB4	20648..23359		QWP90025.1	903/903(100%) 903/903(100%)	0
	VirB5	23356..23997	BICADAIG_00030	QWP90026.1	213/213(100%) 213/213(100%)	2.55e-120
	TraA	complement(37063..40053)		QWP90041.1	970/970(100%) 970/970(100%)	0
	TraD	40507..41043	BICADAIG_00048	QWP90042.1	178/178(100%) 178/178(100%)	1.80e-105
	TraC	complement(1297..2124)	BICADAIG_00004	QWP90000.1	275/275(100%) 275/275(100%)	2.36e-172
Accession:	AP023079.1
Plasmid:	pOCU_Ac16a_2
Strain:	Acinetobacter baumannii OCU_Ac16a
	Query Protein	ORF	Locus Number	Protein ID	%I, %P	E value	Additional Information (if applicable)
	VirB6	complement(37356..38441)1			361/361(100%) 361/361(100%)	2.58e-179
	VirB8	complement(36568..37356)1			262/262(100%) 262/262(100%)	3.81e-177
	VirB9	complement(35816..36553)1			245/245(100%) 245/245(100%)	2.35e-168
	VirB10	complement(34435..35814)1			459/459(100%) 459/459(100%)	0
	VirB11	complement(33382..34419)1			345/345(100%) 345/345(100%)	0
	TrbN	complement(31299..32552)1			415/415(100%) 415/415(100%)	0
	VirD4	complement(29785..31302)1			505/505(100%) 505/505(100%)	0
	VirB1	complement(28811..29527)1			236/236(100%) 236/236(100%)	6.99e-152
	VirB2	complement(28507..28800)1			97/97(100%) 97/97(100%)	1.93e-60
	VirB4	complement(25784..28495)1			903/903(100%) 903/903(100%)	0
	VirB5	complement(25146..25878)1			213/213(100%) 213/213(100%)	2.55e-120
	TraA	9071..120611			970/970(100%) 970/970(100%)	0
	TraD	complement(8081..8617)1			178/178(100%) 178/178(100%)	1.80e-105
	TraC	5932..67591			275/275(100%) 275/275(100%)	2.36e-172
Accession:	KJ547696.1
Plasmid:	pNDM-Iz4b
Strain:	Acinetobacter lwoffii Iz4b
	Query Protein	ORF	Locus Number	Protein ID	%I, %P	E value	Additional Information (if applicable)
	VirB6	complement(34926..36011)		AID58561.1	361/361(100%) 361/361(100%)	2.93e-179
	VirB8	complement(34138..34926)		AID58560.1	262/262(100%) 262/262(100%)	4.32e-177
	VirB9	complement(33386..34123)		AID58559.1	245/245(100%) 245/245(100%)	2.66e-168
	VirB10	complement(32005..33399)		AID58558.1	459/459(100%) 459/459(100%)	0
	VirB11	complement(30952..31989)		AID58557.1	344/345(99%) 344/345(99%)	0
	TrbN	complement(28869..30122)		AID58554.1	415/415(100%) 415/415(100%)	0
	VirD4	complement(27355..28872)		AID58553.1	505/505(100%) 505/505(100%)	0
	VirB1	complement(26381..27097)		AID58551.1	236/236(100%) 236/236(100%)	7.93e-152
	VirB2	complement(26077..26370)		AID58550.1	97/97(100%) 97/97(100%)	2.18e-60
	VirB4	complement(23354..26065)		AID58549.1	903/903(100%) 903/903(100%)	0
	VirB5	complement(22716..23357)		AID58548.1	213/213(100%) 213/213(100%)	2.90e-120
	TraA	454..3444		AID58523.1	970/970(100%) 970/970(100%)	0
	TraD	complement(46034..46570)		AID58577.1	178/178(100%) 178/178(100%)	2.04e-105
	TraC	43885..44712		AID58573.1	275/275(100%) 275/275(100%)	2.68e-172
Accession:	CP026425.1
Plasmid:	pNDM-9c17
Strain:	Acinetobacter sp. ACNIH1
	Query Protein	ORF	Locus Number	Protein ID	%I, %P	E value	Additional Information (if applicable)
	VirB6	5249..6334	C3F22_16565	AUX91363.1	361/361(100%) 361/361(100%)	2.47e-179
	VirB8	6334..7122	C3F22_16570	AUX91364.1	262/262(100%) 262/262(100%)	3.64e-177
	VirB9	7137..7874	C3F22_16575	AUX91365.1	245/245(100%) 245/245(100%)	2.25e-168
	VirB10	7876..9255	C3F22_16580	AUX91366.1	458/459(99%) 458/459(99%)	0
	VirB11	9271..10308	C3F22_16585	AUX91367.1	344/345(99%) 344/345(99%)	0
	TrbN	11144..12391	C3F22_16600	AUX91370.1	415/415(100%) 415/415(100%)	0
	VirD4	12388..13905	C3F22_16605	AUX91371.1	505/505(100%) 505/505(100%)	0
	VirB1	14169..14879	C3F22_16615	AUX91373.1	236/236(100%) 236/236(100%)	6.69e-152
	VirB2	14890..15183	C3F22_16620	AUX91374.1	97/97(100%) 97/97(100%)	1.85e-60
	VirB4	15195..17906	C3F22_16625	AUX91375.1	903/903(100%) 903/903(100%)	0
	VirB5	17903..18544	C3F22_16630	AUX91376.1	213/213(100%) 213/213(100%)	2.44e-120
	TraA	complement(29901..32813)	C3F22_16700	AUX91390.1	970/970(100%) 970/970(100%)	0
	TraD	33345..33881	C3F22_16705	AUX91391.1	178/178(100%) 178/178(100%)	1.72e-105
	TraC	complement(35203..36030)	C3F22_16725	AUX91395.1	275/275(100%) 275/275(100%)	2.26e-172
Accession:	CP079750.1
Plasmid:	pMRB
Strain:	Acinetobacter johnsonii MR1
	Query Protein	ORF	Locus Number	Protein ID	%I, %P	E value	Additional Information (if applicable)
	VirB6	complement(13293..14378)	KXJ74_17900	QXW27736.1	361/361(100%) 361/361(100%)	2.58e-179
	VirB8	complement(12505..13293)	KXJ74_17895	QXW27735.1	262/262(100%) 262/262(100%)	3.81e-177
	VirB9	complement(11753..12490)	KXJ74_17890	QXW27734.1	245/245(100%) 245/245(100%)	2.35e-168
	VirB10	complement(10372..11751)	KXJ74_17885	QXW27733.1	459/459(100%) 459/459(100%)	0
	VirB11	complement(9319..10356)	KXJ74_17880	QXW27732.1	345/345(100%) 345/345(100%)	0
	TrbN	complement(7236..8483)	KXJ74_17865	QXW27729.1	415/415(100%) 415/415(100%)	0
	VirD4	complement(5722..7239)	KXJ74_17860	QXW27728.1	505/505(100%) 505/505(100%)	0
	VirB1	complement(4748..5458)	KXJ74_17850	QXW27726.1	236/236(100%) 236/236(100%)	6.99e-152
	VirB2	complement(4444..4737)	KXJ74_17845	QXW27725.1	96/97(99%) 96/97(98%)	8.83e-60
	VirB4	complement(1721..4432)	KXJ74_17840	QXW27724.1	903/903(100%) 903/903(100%)	0
	VirB5	complement(1083..1724)	KXJ74_17835	QXW27723.1	213/213(100%) 213/213(100%)	2.55e-120
	TraA	26173..29085	KXJ74_17980	QXW27744.1	970/970(100%) 970/970(100%)	0
	TraD	complement(25105..25641)	KXJ74_17975	QXW27708.1	178/178(100%) 178/178(100%)	1.80e-105
	TraC	22956..23783	KXJ74_17955	QXW27704.1	275/275(100%) 275/275(100%)	2.36e-172
Accession:	CP059559.1
Plasmid:	pNDM-YR7
Strain:	Acinetobacter junii YR7
	Query Protein	ORF	Locus Number	Protein ID	%I, %P	E value	Additional Information (if applicable)
	VirB6	16072..17172	H2677_15825	QUY38288.1	344/366(94%) 349/366(95%)	4.33e-173
	VirB8	17172..17960	H2677_15830	QUY38289.1	262/262(100%) 262/262(100%)	4.26e-177
	VirB9	17975..18712	H2677_15835	QUY38290.1	245/245(100%) 245/245(100%)	2.63e-168
	VirB10	18714..20093	H2677_15840	QUY38291.1	454/459(99%) 457/459(99%)	0
	VirB11	20109..21146	H2677_15845	QUY38292.1	345/345(100%) 345/345(100%)	0
	TrbN	21982..23229	H2677_15860	QUY38295.1	415/415(100%) 415/415(100%)	0
	VirD4	23226..24743	H2677_15865	QUY38249.1	505/505(100%) 505/505(100%)	0
	VirB1	25007..25717	H2677_15875	QUY38251.1	236/236(100%) 236/236(100%)	7.82e-152
	VirB2	25728..26021	H2677_15880	QUY38252.1	97/97(100%) 97/97(100%)	2.15e-60
	VirB4	26033..28744	H2677_15885	QUY38253.1	903/903(100%) 903/903(100%)	0
	VirB5	28741..29382	H2677_15890	QUY38254.1	213/213(100%) 213/213(100%)	2.85e-120
	TraA	complement(42467..45379)	H2677_15970	QUY38296.1	970/970(100%) 970/970(100%)	0
	TraD	1..537	H2677_15725	QUY38269.1	167/176(95%) 172/176(97%)	1.70e-98
	TraC	complement(1838..2665)	H2677_15745	QUY38273.1	270/275(98%) 273/275(99%)	5.76e-170
Accession:	CP015617.1
Plasmid:	p2AsACE
Strain:	Acinetobacter schindleri ACE
	Query Protein	ORF	Locus Number	Protein ID	%I, %P	E value	Additional Information (if applicable)
	VirB6	19347..20432	AsACE_p200026	APX64402.1	359/361(99%) 360/361(99%)	4.41e-179
	VirB8	20432..21220	AsACE_p200027	APX64403.1	262/262(100%) 262/262(100%)	4.18e-177
	VirB9	21235..21972	AsACE_p200028	APX64404.1	244/245(99%) 244/245(99%)	9.89e-168
	VirB10	21974..23353	AsACE_p200029	APX64405.1	456/459(99%) 459/459(100%)	0
	VirB11	23369..24406	AsACE_p200030	APX64406.1	344/345(99%) 344/345(99%)	0
	TrbN	25236..26489	AsACE_p200033	APX64409.1	413/415(99%) 414/415(99%)	0
	VirD4	26486..28003	AsACE_p200034	APX64410.1	504/505(99%) 504/505(99%)	0
	VirB1	28260..28976	AsACE_p200036	APX64412.1	236/236(100%) 236/236(100%)	7.68e-152
	VirB2	28987..29280	AsACE_p200037	APX64413.1	97/97(100%) 97/97(100%)	2.11e-60
	VirB4	29292..32003	AsACE_p200038	APX64414.1	903/903(100%) 903/903(100%)	0
	VirB5	32000..32641	AsACE_p200039	APX64415.1	213/213(100%) 213/213(100%)	2.80e-120
	TraA	complement(38998..41988)	AsACE_p200048	APX64424.1	970/970(100%) 970/970(100%)	0
	TraD	42443..42979	AsACE_p200049	APX64425.1	177/178(99%) 177/178(99%)	7.72e-105
	TraC	complement(44023..44850)	AsACE_p200052	APX64428.1	271/275(99%) 274/275(99%)	1.36e-170
Accession:	CP031709.1
Plasmid:	p1_010060
Strain:	Acinetobacter wuhouensis WCHA60
	Query Protein	ORF	Locus Number	Protein ID	%I, %P	E value	Additional Information (if applicable)
	VirB6	complement(36648..37733)	BEN71_00200	AXQ20608.1	360/361(99%) 360/361(99%)	2.42e-179
	VirB8	complement(35860..36648)	BEN71_00195	AXQ20607.1	262/262(100%) 262/262(100%)	3.58e-177
	VirB9	complement(35108..35845)	BEN71_00190	AXQ20606.1	245/245(100%) 245/245(100%)	2.21e-168
	VirB10	complement(33727..35106)	BEN71_00185	AXQ20605.1	457/459(99%) 457/459(99%)	0
	VirB11	complement(32674..33711)	BEN71_00180	AXQ20604.1	344/345(99%) 344/345(99%)	0
	TrbN	complement(30591..31838)	BEN71_00165	AXQ20601.1	414/415(99%) 414/415(99%)	0
	VirD4	complement(29077..30594)	BEN71_00160	AXQ20600.1	503/505(99%) 505/505(100%)	0
	VirB1	complement(28104..28814)	BEN71_00150	AXQ20598.1	233/236(99%) 235/236(99%)	1.92e-149
	VirB2	complement(27800..28093)	BEN71_00145	AXQ20597.1	95/97(98%) 97/97(100%)	1.31e-59
	VirB4	complement(25077..27788)	BEN71_00140	AXQ20596.1	896/903(99%) 900/903(99%)	0
	VirB5	complement(24439..25080)	BEN71_00135	AXQ20595.1	209/213(98%) 211/213(99%)	1.76e-118
	TraA	11915..14827	BEN71_00090	AXQ20588.1	906/970(93%) 954/970(98%)	0
	TraD	complement(10847..11383)	BEN71_00085	AXQ20587.1	177/178(99%) 177/178(99%)	6.62e-105
	TraC	8975..9802	BEN71_00070	AXQ20584.1	271/275(99%) 274/275(99%)	1.17e-170
Accession:	CP045130.1
Plasmid:	p4TQ-NDM
Strain:	Acinetobacter indicus TQ04
	Query Protein	ORF	Locus Number	Protein ID	%I, %P	E value	Additional Information (if applicable)
	VirB6	complement(10746..11831)1			361/361(100%) 361/361(100%)	2.58e-179
	VirB8	complement(9958..10746)1			262/262(100%) 262/262(100%)	3.81e-177
	VirB9	complement(9206..9943)1			245/245(100%) 245/245(100%)	2.35e-168
	VirB10	complement(7825..9204)1			459/459(100%) 459/459(100%)	0
	VirB11	complement(6772..7809)1			345/345(100%) 345/345(100%)	0
	TrbN	complement(4689..5942)1			415/415(100%) 415/415(100%)	0
	VirD4	complement(3175..4692)1			505/505(100%) 505/505(100%)	0
	VirB1	complement(2201..2917)1			236/236(100%) 236/236(100%)	6.99e-152
	VirB2	complement(1897..2190)1			97/97(100%) 97/97(100%)	1.93e-60
	VirB4	complement(join(40260..41086,1..1885))1			903/903(100%) 903/903(100%)	0
	VirB5	complement(39622..40263)1			213/213(100%) 213/213(100%)	2.55e-120
	TraA	23548..265381			970/970(100%) 970/970(100%)	0
	TraD	complement(22558..23094)1			178/178(100%) 178/178(100%)	1.80e-105
	TraC	20409..212361			275/275(100%) 275/275(100%)	2.36e-172
Accession:	CP033119.1
Plasmid:	p1_010062
Strain:	Acinetobacter wuhouensis WCHAW010062
	Query Protein	ORF	Locus Number	Protein ID	%I, %P	E value	Additional Information (if applicable)
	VirB6	23723..24823	CDG68_00150	AYO52201.1	338/366(92%) 347/366(94%)	2.16e-167
	VirB8	24823..25611	CDG68_00155	AYO52202.1	256/261(98%) 259/261(99%)	1.76e-173
	VirB9	25623..26360	CDG68_00160	AYO52203.1	241/245(98%) 243/245(99%)	7.55e-166
	VirB10	26362..27741	CDG68_00165	AYO52204.1	444/459(97%) 453/459(98%)	0
	VirB11	27757..28794	CDG68_00170	AYO52205.1	339/345(98%) 344/345(99%)	0
	TrbN	29628..30875	CDG68_00185	AYO52208.1	403/415(97%) 412/415(99%)	0
	VirD4	30872..32389	CDG68_00190	AYO52209.1	489/505(97%) 502/505(99%)	0
	VirB1	32656..33366	CDG68_00200	AYO52211.1	225/236(95%) 231/236(97%)	3.53e-145
	VirB2	33377..33670	CDG68_00205	AYO52212.1	90/97(93%) 94/97(96%)	5.39e-56
	VirB4	33682..36393	CDG68_00210	AYO52213.1	887/903(98%) 892/903(98%)	0
	VirB5	36390..37031	CDG68_00215	AYO52214.1	209/213(98%) 211/213(99%)	2.29e-118
	TraA	complement(8856..11768)	CDG68_00060	AYO52183.1	906/970(93%) 954/970(98%)	0
	TraD	12300..12836	CDG68_00065	AYO52184.1	176/178(99%) 177/178(99%)	3.30e-104
	TraC	complement(13881..14708)	CDG68_00080	AYO52187.1	271/275(99%) 274/275(99%)	1.52e-170
Accession:	CP035935.1
Plasmid:	pNDM1_060092
Strain:	Acinetobacter cumulans WCHAc060092
	Query Protein	ORF	Locus Number	Protein ID	%I, %P	E value	Additional Information (if applicable)
	VirB6	complement(12334..13419)	C9E88_015425	QCO22916.1	361/361(100%) 361/361(100%)	3.05e-179
	VirB8	complement(10261..10992)	C9E88_015415	QCO22914.1	219/220(99%) 220/220(100%)	4.29e-148
	VirB9	complement(9509..10246)	C9E88_015410	QCO22913.1	245/245(100%) 245/245(100%)	2.78e-168
	VirB10	complement(8128..9507)	C9E88_015405	QCO22912.1	459/459(100%) 459/459(100%)	0
	VirB11	complement(7075..8112)	C9E88_015400	QCO22911.1	345/345(100%) 345/345(100%)	0
	TrbN	complement(4992..6239)	C9E88_015385	QCO22908.1	415/415(100%) 415/415(100%)	0
	VirD4	complement(3478..4995)	C9E88_015380	QCO22907.1	505/505(100%) 505/505(100%)	0
	VirB1	complement(2504..3214)	C9E88_015370	QCO22905.1	236/236(100%) 236/236(100%)	8.28e-152
	VirB2	complement(2200..2493)	C9E88_015365	QCO22904.1	97/97(100%) 97/97(100%)	2.28e-60
	VirB4	complement(join(48037..48560,1..2188))	C9E88_015360	QCO22958.1	903/903(100%) 903/903(100%)	0
	VirB5	complement(47399..48040)	C9E88_015635	QCO22957.1	213/213(100%) 213/213(100%)	3.02e-120
	TraA	25214..28126	C9E88_015520	QCO22959.1	970/970(100%) 970/970(100%)	0
	TraD	complement(24146..24682)	C9E88_015515	QCO22934.1	178/178(100%) 178/178(100%)	2.13e-105
	TraC	21997..22824	C9E88_015495	QCO22930.1	275/275(100%) 275/275(100%)	2.79e-172
Accession:	CP032278.1
Plasmid:	pNDM1_010034
Strain:	Acinetobacter sp. WCHAc010034
	Query Protein	ORF	Locus Number	Protein ID	%I, %P	E value	Additional Information (if applicable)
	VirB6	complement(4447..5532)	BEN74_01010	AYA01596.1	361/361(100%) 361/361(100%)	3.12e-179
	VirB8	complement(3659..4447)	BEN74_01005	AYA01595.1	262/262(100%) 262/262(100%)	4.61e-177
	VirB9	complement(2907..3644)	BEN74_01000	AYA01594.1	245/245(100%) 245/245(100%)	2.84e-168
	VirB10	complement(1526..2905)	BEN74_00995	AYA01593.1	459/459(100%) 459/459(100%)	0
	VirB11	complement(473..1510)	BEN74_00990	AYA01592.1	345/345(100%) 345/345(100%)	0
	TrbN	complement(48039..49286)	BEN74_01260	AYA01646.1	415/415(100%) 415/415(100%)	0
	VirD4	complement(46525..48042)	BEN74_01255	AYA01644.1	505/505(100%) 505/505(100%)	0
	VirB1	complement(45551..46261)	BEN74_01245	AYA01642.1	236/236(100%) 236/236(100%)	8.46e-152
	VirB2	complement(45247..45540)	BEN74_01240	AYA01641.1	97/97(100%) 97/97(100%)	2.33e-60
	VirB4	complement(42524..45235)	BEN74_01235	AYA01640.1	903/903(100%) 903/903(100%)	0
	VirB5	complement(41886..42527)	BEN74_01230	AYA01639.1	213/213(100%) 213/213(100%)	3.09e-120
	TraA	17327..20239	BEN74_01105	AYA01645.1	970/970(100%) 970/970(100%)	0
	TraD	complement(16259..16795)	BEN74_01100	AYA01614.1	178/178(100%) 178/178(100%)	2.17e-105
	TraC	14110..14937	BEN74_01080	AYA01610.1	275/275(100%) 275/275(100%)	2.85e-172
Accession:	KJ003839.1
Plasmid:	pNDM-AP
Strain:	Acinetobacter pittii
	Query Protein	ORF	Locus Number	Protein ID	%I, %P	E value	Additional Information (if applicable)
	VirB6	complement(4503..5588)	ABC8415_0005	AIU93409.1	361/361(100%) 361/361(100%)	2.47e-179
	VirB8	complement(3715..4503)	ABC8415_0004	AIU93408.1	262/262(100%) 262/262(100%)	3.64e-177
	VirB9	complement(2963..3700)	ABC8415_0003	AIU93407.1	245/245(100%) 245/245(100%)	2.25e-168
	VirB10	complement(1582..2961)	ABC8415_0002	AIU93406.1	459/459(100%) 459/459(100%)	0
	VirB11	complement(529..1566)	ABC8415_0001	AIU93405.1	345/345(100%) 345/345(100%)	0
	TrbN	complement(37810..39063)	ABC8415_0031	AIU93434.1	415/415(100%) 415/415(100%)	0
	VirD4	complement(36296..37813)	ABC8415_0030	AIU93432.1	505/505(100%) 505/505(100%)	0
	VirB1	complement(35322..36038)	ABC8415_0029	AIU93431.1	236/236(100%) 236/236(100%)	6.70e-152
	VirB2	complement(35018..35311)1			97/97(100%) 97/97(100%)	1.85e-60
	VirB4	complement(32295..35006)	ABC8415_0028	AIU93430.1	903/903(100%) 903/903(100%)	0
	VirB5	complement(31657..32298)	ABC8415_0027	AIU93429.1	213/213(100%) 213/213(100%)	2.44e-120
	TraA	17304..20294	ABC8415_0016	AIU93420.1	968/970(99%) 968/970(99%)	0
	TraD	complement(16314..16850)	ABC8415_0015	AIU93419.1	178/178(100%) 178/178(100%)	1.72e-105
	TraC	14165..14992	ABC8415_0013	AIU93417.1	275/275(100%) 275/275(100%)	2.26e-172
Accession:	CP026127.1
Plasmid:	pNDM-0285
Strain:	Acinetobacter baumannii ABNIH28
	Query Protein	ORF	Locus Number	Protein ID	%I, %P	E value	Additional Information (if applicable)
	VirB6	33154..34239	C2U32_1887	AUT40029.1	361/361(100%) 361/361(100%)	2.47e-179
	VirB8	34239..35027	C2U32_18875	AUT40030.1	262/262(100%) 262/262(100%)	3.64e-177
	VirB9	35042..35779	C2U32_18880	AUT40031.1	245/245(100%) 245/245(100%)	2.25e-168
	VirB10	35781..37160	C2U32_18885	AUT40032.1	459/459(100%) 459/459(100%)	0
	VirB11	37176..38213	C2U32_18890	AUT40033.1	344/345(99%) 344/345(99%)	0
	TrbN	join(39049..39359,1..937)	C2U32_18675	AUT39990.1	415/415(100%) 415/415(100%)	0
	VirD4	934..2451	C2U32_18680	AUT39991.1	505/505(100%) 505/505(100%)	0
	VirB1	2715..3425	C2U32_18690	AUT39993.1	236/236(100%) 236/236(100%)	6.69e-152
	VirB2	3436..3729	C2U32_18695	AUT39994.1	97/97(100%) 97/97(100%)	1.85e-60
	VirB4	3741..6452	C2U32_18700	AUT39995.1	903/903(100%) 903/903(100%)	0
	VirB5	6449..7090	C2U32_18705	AUT39996.1	213/213(100%) 213/213(100%)	2.44e-120
	TraA	complement(18447..21359)	C2U32_18775	AUT40010.1	970/970(100%) 970/970(100%)	0
	TraD	21891..22427	C2U32_18780	AUT40011.1	178/178(100%) 178/178(100%)	1.72e-105
	TraC	complement(23749..24576)	C2U32_18800	AUT40015.1	275/275(100%) 275/275(100%)	2.26e-172
Accession:	CP077844.1
Plasmid:	pDETAB14
Strain:	Acinetobacter baumannii DETAB-E155
	Query Protein	ORF	Locus Number	Protein ID	%I, %P	E value	Additional Information (if applicable)
	VirB6	complement(25263..26330)	KU039_19220	UQY25432.1	266/357(75%) 302/357(84%)	3.61e-140
	VirB8	complement(24452..25249)	KU039_19215	UQY25431.1	268/359(75%) 305/359(84%)	3.72e-108
	VirB9	complement(23702..24439)	KU039_19210	UQY25430.1	220/243(91%) 232/243(95%)	2.45e-153
	VirB10	complement(22303..23700)	KU039_19205	UQY25429.1	339/467(73%) 377/467(80%)	1.19e-176
	VirB11	complement(21244..22284)	KU039_19200	UQY25428.1	288/344(84%) 310/344(90%)	0
	TrbN	complement(19164..20411)	KU039_19185	UQY25467.1	355/416(85%) 390/416(93%)	0
	VirD4	complement(17650..19167)	KU039_19180	UQY25466.1	403/505(80%) 458/505(90%)	0
	VirB1	complement(16669..17388)	KU039_19170	UQY25464.1	166/242(69%) 196/242(80%)	4.14e-107
	VirB2	complement(16368..16655)	KU039_19165	UQY25463.1	55/97(57%) 76/97(78%)	4.43e-35
	VirB4	complement(13644..16355)	KU039_19160	UQY25462.1	672/903(74%) 773/903(85%)	0
	VirB5	complement(13012..13647)	KU039_19155	UQY25461.1	190/213(89%) 201/213(94%)	1.43e-108
	TraA	1388..4303	KU039_19095	UQY25468.1	778/970(80%) 889/970(91%)	0
	TraD	complement(333..854)	KU039_19090	UQY25451.1	136/172(79%) 155/172(90%)	1.59e-78
	TraC	34118..34939	KU039_19275	UQY25443.1	193/271(71%) 225/271(83%)	1.44e-121
Accession:	CP045133.1
Plasmid:	p18TQ-NDM
Strain:	Acinetobacter indicus TQ18
	Query Protein	ORF	Locus Number	Protein ID	%I, %P	E value	Additional Information (if applicable)
	VirB6	complement(26892..27977)1			361/361(100%) 361/361(100%)	2.53e-179
	VirB8	complement(26104..26892)1			262/262(100%) 262/262(100%)	3.75e-177
	VirB9	complement(25352..26089)1			245/245(100%) 245/245(100%)	2.31e-168
	VirB10	complement(23971..25350)1			459/459(100%) 459/459(100%)	0
	VirB11	complement(22918..23955)1			345/345(100%) 345/345(100%)	0
	TrbN	complement(20835..22088)1			415/415(100%) 415/415(100%)	0
	VirD4	complement(19321..20838)1			505/505(100%) 505/505(100%)	0
	VirB1	complement(18347..19063)1			236/236(100%) 236/236(100%)	6.88e-152
	VirB2	complement(18043..18336)1			97/97(100%) 97/97(100%)	1.90e-60
	VirB4	complement(15320..18031)1			903/903(100%) 903/903(100%)	0
	VirB5	complement(14682..15323)1			213/213(100%) 213/213(100%)	2.51e-120
	TraA	125..22451			706/706(100%) 706/706(100%)	0	candidate pseudogene
	TraD	complement(38704..39240)1			178/178(100%) 178/178(100%)	1.77e-105
	TraC	36555..373821			275/275(100%) 275/275(100%)	2.32e-172
Accession:	OQ773529.1
Plasmid:	pF-1852
Strain:	Acinetobacter seifertii F-1852
	Query Protein	ORF	Locus Number	Protein ID	%I, %P	E value	Additional Information (if applicable)
	VirB6	complement(3508..4593)1			361/361(100%) 361/361(100%)	2.98e-179
	VirB8	complement(2720..3508)1			262/262(100%) 262/262(100%)	4.40e-177
	VirB9	complement(1968..2705)1			245/245(100%) 245/245(100%)	2.71e-168
	VirB10	complement(587..1966)1			459/459(100%) 459/459(100%)	0
	VirB11	complement(join(47382..47401,1..571))1			191/195(98%) 192/195(98%)	1e-143	candidate pseudogene
	VirB11	complement(join(46808..47401,1..111))1			201/226(89%) 210/226(92%)	7e-153	candidate pseudogene
	TrbN	complement(44725..45978)1			415/415(100%) 415/415(100%)	0
	VirD4	complement(43211..44728)1			505/505(100%) 505/505(100%)	0
	VirB1	complement(42237..42953)1			236/236(100%) 236/236(100%)	8.08e-152
	VirB2	complement(41933..42226)1			97/97(100%) 97/97(100%)	2.22e-60
	VirB4	complement(39210..41921)1			903/903(100%) 903/903(100%)	0
	VirB5	complement(38572..39213)1			213/213(100%) 213/213(100%)	2.95e-120
	TraA	16310..193001			970/970(100%) 970/970(100%)	0
	TraD	complement(15320..15856)1			178/178(100%) 178/178(100%)	2.07e-105
	TraC	13171..139981			275/275(100%) 275/275(100%)	2.72e-172
Accession:	CP087301.1
Plasmid:	p1OC061
Strain:	Acinetobacter baumannii OC061
	Query Protein	ORF	Locus Number	Protein ID	%I, %P	E value	Additional Information (if applicable)
	VirB6	complement(46295..46861)1			177/178(99%) 177/178(99%)	9.15e-92	candidate pseudogene
	VirB6	complement(44463..44795)1			110/110(100%) 110/110(100%)	1e-75	candidate pseudogene
	VirB8	complement(43675..44463)1			262/262(100%) 262/262(100%)	4.38e-177
	VirB9	complement(42923..43660)1			245/245(100%) 245/245(100%)	2.70e-168
	VirB10	complement(41542..42921)1			459/459(100%) 459/459(100%)	0
	VirB11	complement(40489..41526)1			345/345(100%) 345/345(100%)	0
	TrbN	complement(38406..39659)1			415/415(100%) 415/415(100%)	0
	VirD4	complement(36892..38409)1			505/505(100%) 505/505(100%)	0
	VirB1	complement(34729..35310)1			193/193(100%) 193/193(100%)	3.15e-150
	VirB2	complement(34425..34718)1			97/97(100%) 97/97(100%)	2.22e-60
	VirB4	complement(31702..34413)1			903/903(100%) 903/903(100%)	0
	VirB5	complement(31064..31705)1			213/213(100%) 213/213(100%)	2.94e-120
	TraA	12683..155951			970/970(100%) 970/970(100%)	0
	TraD	complement(11613..12149)1			178/178(100%) 178/178(100%)	2.07e-105
	TraC	9464..102911			275/275(100%) 275/275(100%)	2.72e-172
Accession:	CP072553.1
Plasmid:	pH7-48
Strain:	Acinetobacter lwoffii H7
	Query Protein	ORF	Locus Number	Protein ID	%I, %P	E value	Additional Information (if applicable)
	VirB6	4340..5410	J7649_16445	QXX88324.1	288/361(80%) 318/361(88%)	1.54e-151
	VirB8	5410..6195	J7649_16450	QXX88325.1	198/262(76%) 227/262(86%)	5.19e-134
	VirB9	6207..6944	J7649_16455	QXX88326.1	223/245(91%) 232/245(94%)	1.07e-154
	VirB10	6946..8298	J7649_16460	QXX88327.1	355/462(77%) 390/462(84%)	9.70e-180
	VirB11	8315..9346	J7649_16465	QXX88328.1	286/341(84%) 312/341(91%)	0
	TrbN	10121..11368	J7649_16480	QXX88331.1	353/415(85%) 391/415(94%)	0
	VirD4	11365..12885	J7649_16485	QXX88332.1	413/502(82%) 466/502(92%)	0
	VirB1	13149..13862	J7649_16495	QXX88334.1	174/240(73%) 200/240(83%)	2.43e-107
	VirB2	13885..14178	J7649_16500	QXX88335.1	64/97(66%) 80/97(82%)	7.14e-42
	VirB4	14192..16903	J7649_16505	QXX88336.1	733/899(82%) 814/899(90%)	0
	VirB5	16900..17541	J7649_16510	QXX88337.1	191/213(90%) 204/213(95%)	1.50e-109
	TraA	complement(24393..27311)	J7649_16550	QXX88346.1	767/972(79%) 887/972(91%)	0
	TraD	27766..28296	J7649_16555	QXX88299.1	138/174(79%) 159/174(91%)	1.00e-79
Accession:	CP059688.1
Plasmid:	plasmid unnamed3
Strain:	Acinetobacter radioresistens FDAARGOS_731
	Query Protein	ORF	Locus Number	Protein ID	%I, %P	E value	Additional Information (if applicable)
	VirB6	complement(32777..33853)	FOC39_16060	QMU06960.1	292/361(81%) 321/361(88%)	4.23e-153
	VirB8	complement(31992..32777)	FOC39_16055	QMU06959.1	197/262(75%) 226/262(86%)	3.57e-133
	VirB9	complement(31243..31980)	FOC39_16050	QMU06958.1	223/245(91%) 232/245(94%)	1.35e-154
	VirB10	complement(29889..31241)	FOC39_16045	QMU07020.1	355/462(77%) 390/462(84%)	1.52e-179
	VirB11	complement(28841..29872)	FOC39_16040	QMU07019.1	287/341(84%) 312/341(91%)	0
	TrbN	complement(26819..28066)	FOC39_16025	QMU07016.1	351/415(85%) 391/415(94%)	0
	VirD4	complement(25302..26822)	FOC39_16020	QMU07015.1	412/502(82%) 467/502(93%)	0
	VirB1	complement(24325..25038)	FOC39_16010	QMU07013.1	173/240(72%) 201/240(83%)	3.45e-107
	VirB2	complement(24009..24302)	FOC39_16005	QMU07012.1	64/97(66%) 80/97(82%)	8.94e-42
	VirB4	complement(21284..23995)	FOC39_16000	QMU07011.1	732/898(82%) 813/898(90%)	0
	VirB5	complement(20646..21287)	FOC39_15995	QMU07010.1	191/213(90%) 204/213(95%)	1.88e-109
	TraA	45635..48553	FOC39_16140	QMU07022.1	755/958(79%) 878/958(91%)	0
	TraD	complement(44650..45180)	FOC39_16135	QMU06974.1	138/175(79%) 159/175(90%)	2.33e-80
Accession:	CP089054.1
Plasmid:	pRIVM_C010559_3
Strain:	Acinetobacter ursingii RIVM_C010559
	Query Protein	ORF	Locus Number	Protein ID	%I, %P	E value	Additional Information (if applicable)
	VirB6	11749..12819	LSO60_18855	UYF73877.1	288/361(80%) 318/361(88%)	2.43e-151
	VirB8	12819..13604	LSO60_18860	UYF73878.1	198/262(76%) 228/262(87%)	2.34e-134
	VirB9	13616..14353	LSO60_18865	UYF73879.1	223/245(91%) 232/245(94%)	9.78e-155
	VirB10	14355..15707	LSO60_18870	UYF73880.1	355/462(77%) 390/462(84%)	8.83e-180
	VirB11	15724..16755	LSO60_18875	UYF73881.1	287/341(84%) 312/341(91%)	0
	TrbN	17530..18777	LSO60_18890	UYF73884.1	342/398(86%) 378/398(94%)	0
	VirD4	18774..20294	LSO60_18895	UYF73885.1	413/502(82%) 466/502(92%)	0
	VirB1	20558..21271	LSO60_18905	UYF73887.1	174/240(73%) 200/240(83%)	2.25e-107
	VirB2	28082..28375	LSO60_18940	UYF73851.1	64/97(66%) 80/97(82%)	9.88e-42
	VirB4	28389..31100	LSO60_18945	UYF73852.1	732/899(81%) 813/899(90%)	0
	VirB5	31097..31738	LSO60_18950	UYF73853.1	191/213(90%) 204/213(95%)	2.69e-109
	TraA	complement(38589..41567)	LSO60_18990	UYF73861.1	760/958(79%) 879/958(91%)	0
	TraD	41962..42492	LSO60_18995	UYF73862.1	139/175(79%) 160/175(91%)	2.52e-81
Accession:	MH445382.1
Plasmid:	pNDM-NB01 (partial sequence)
Strain:	Acinetobacter baylyi NB01
	Query Protein	ORF	Locus Number	Protein ID	%I, %P	E value	Additional Information (if applicable)
	VirB6	complement(29503..30588)		AXF37981.1	361/361(100%) 361/361(100%)	2.00e-179
	VirB8	complement(28715..29503)1			262/262(100%) 262/262(100%)	2.97e-177
	VirB9	complement(27963..28700)		AXF37980.1	245/245(100%) 245/245(100%)	1.83e-168
	VirB10	complement(26582..27961)		AXF37970.1	459/459(100%) 459/459(100%)	0
	VirB11	complement(25529..26566)		AXF37979.1	345/345(100%) 345/345(100%)	0
	TrbN	complement(23446..24699)1			415/415(100%) 415/415(100%)	0
	VirD4	complement(21932..23449)		AXF37978.1	505/505(100%) 505/505(100%)	0
	VirB1	complement(20958..21668)		AXF37977.1	236/236(100%) 236/236(100%)	5.45e-152
	VirB2	complement(20654..20947)		AXF37976.1	97/97(100%) 97/97(100%)	1.51e-60
	VirB4	complement(17931..20642)		AXF37975.1	903/903(100%) 903/903(100%)	0
	VirB5	complement(17293..17934)		AXF37974.1	213/213(100%) 213/213(100%)	1.99e-120
	TraA	1216..42061			970/970(100%) 970/970(100%)	0
	TraD	226..7621			178/178(100%) 178/178(100%)	1.40e-105
Accession:	KX832928.1
Plasmid:	p06-1619-NDM
Strain:	Providencia rettgeri 06-1619
	Query Protein	ORF	Locus Number	Protein ID	%I, %P	E value	Additional Information (if applicable)
	VirB6	complement(42365..43450)	PRE19_0000004265	ARV76074.1	361/361(100%) 361/361(100%)	3.45e-179
	VirB8	complement(41577..42365)	PRE19_0000004264	ARV76073.1	262/262(100%) 262/262(100%)	5.08e-177
	VirB9	complement(40825..41562)	PRE19_0000004263	ARV76072.1	245/245(100%) 245/245(100%)	3.13e-168
	VirB10	complement(39444..40823)	PRE19_0000004262	ARV76071.1	459/459(100%) 459/459(100%)	0
	VirB11	complement(38391..39428)	PRE19_0000004261	ARV76070.1	345/345(100%) 345/345(100%)	0
	TrbN	complement(36308..37555)	PRE19_0000004258	ARV76067.1	415/415(100%) 415/415(100%)	0
	VirD4	complement(34794..36311)	PRE19_0000004257	ARV76066.1	505/505(100%) 505/505(100%)	0
	VirB1	complement(33820..34530)	PRE19_0000004255	ARV76065.1	236/236(100%) 236/236(100%)	9.33e-152
	VirB2	complement(33516..33809)	PRE19_0000004254	ARV76064.1	97/97(100%) 97/97(100%)	2.57e-60
	VirB4	complement(32026..33504)			903/903(100%) 903/903(100%)	0	candidate pseudogene
	TraA	454..3444	PRE19_0000004216	ARV76029.1	970/970(100%) 970/970(100%)	0
	TraD	complement(54176..54712)	PRE19_0000004283	ARV76087.1	178/178(100%) 178/178(100%)	2.40e-105
	TraC	52027..52854	PRE19_0000004279	ARV76084.1	275/275(100%) 275/275(100%)	3.15e-172
Accession:	CP032132.1
Plasmid:	pNDM1_010005
Strain:	Acinetobacter chinensis WCHAc010005
	Query Protein	ORF	Locus Number	Protein ID	%I, %P	E value	Additional Information (if applicable)
	VirB6	complement(7394..8479)	CDG60_00225	AXY55168.1	361/361(100%) 361/361(100%)	2.47e-179
	VirB8	complement(6606..7394)	CDG60_00220	AXY55167.1	262/262(100%) 262/262(100%)	3.64e-177
	VirB9	complement(5854..6591)	CDG60_00215	AXY55166.1	245/245(100%) 245/245(100%)	2.25e-168
	VirB10	complement(4473..5852)	CDG60_00210	AXY55165.1	459/459(100%) 459/459(100%)	0
	VirB11	complement(3420..4457)	CDG60_00205	AXY55164.1	345/345(100%) 345/345(100%)	0
	TrbN	complement(1337..2584)	CDG60_00190	AXY55161.1	415/415(100%) 415/415(100%)	0
	VirD4	complement(join(39180..39357,1..1340))	CDG60_00185	AXY55206.1	505/505(100%) 505/505(100%)	0
	VirB1	complement(38206..38916)	CDG60_00410	AXY55204.1	236/236(100%) 236/236(100%)	6.69e-152
	VirB2	complement(37902..38195)	CDG60_00405	AXY55203.1	97/97(100%) 97/97(100%)	1.85e-60
	VirB4	complement(35179..37890)	CDG60_00400	AXY55202.1	903/903(100%) 903/903(100%)	0
	VirB5	complement(34541..35182)	CDG60_00395	AXY55201.1	213/213(100%) 213/213(100%)	2.44e-120
Accession:	CP053216.1
Plasmid:	plasmid unnamed1
Strain:	Acinetobacter baumannii DT0544C
	Query Protein	ORF	Locus Number	Protein ID	%I, %P	E value	Additional Information (if applicable)
	VirB6	complement(36437..37513)	HLG75_19170	QLI38214.1	292/361(81%) 321/361(88%)	3.82e-153
	VirB8	complement(35652..36215)1			148/188(79%) 171/188(90%)	3e-113	candidate pseudogene
	VirB9	complement(35218..35640)1			126/138(91%) 131/138(94%)	8.36e-84	candidate pseudogene
	VirB9	14065..149971			101/114(89%) 106/114(92%)	4.00e-66	candidate pseudogene
	VirB10	14999..16351	HLG75_19050	QLI38194.1	355/462(77%) 390/462(84%)	1.38e-179
	VirB11	16368..17399	HLG75_19055	QLI38195.1	287/341(84%) 312/341(91%)	0
	TrbN	18174..19421	HLG75_19070	QLI38198.1	353/415(85%) 391/415(94%)	0
	VirD4	19418..20938	HLG75_19075	QLI38199.1	407/502(81%) 462/502(92%)	0
	VirB1	21202..21915	HLG75_19085	QLI38201.1	174/240(73%) 200/240(83%)	2.81e-107
	VirB2	21938..22231	HLG75_19090	QLI38202.1	64/97(66%) 80/97(82%)	1.23e-41
	VirB4	22245..24956	HLG75_19095	QLI38203.1	735/903(81%) 817/903(90%)	0
	VirB5	24953..25594	HLG75_19100	QLI38204.1	191/213(90%) 204/213(95%)	3.34e-109
	TraA	51973..54891	HLG75_19260	QLI38235.1	765/972(79%) 887/972(91%)	0
	TraD	complement(50989..51519)	HLG75_19255	QLI38231.1	138/174(79%) 160/174(91%)	1.46e-80
Accession:	CP033533.1
Plasmid:	p2014S07-126-3
Strain:	Acinetobacter pittii 2014S07-126
	Query Protein	ORF	Locus Number	Protein ID	%I, %P	E value	Additional Information (if applicable)
	VirB6	complement(463..918)1			102/145(70%) 117/145(80%)	2e-71	candidate pseudogene
	VirB11	complement(join(32688..32766,1..365))1			113/146(77%) 126/146(86%)	2e-85	candidate pseudogene
	VirB11	complement(31903..32547)1			100/110(91%) 103/110(93%)	3e-72	candidate pseudogene
	TrbN	complement(30655..31047)1			104/129(81%) 117/129(90%	5e-79	candidate pseudogene
	TrbN	complement(30190..30633)1			103/120(86%) 117/120(97%)	5e-74	candidate pseudogene
	VirD4	complement(29212..29547)1			48/68(71%) 60/68(88%)	2e-32	candidate pseudogene
	VirD4	complement(28864..29178)1			69/73(95%) 72/73(98%)	2e-48	candidate pseudogene
	VirD4	complement(28721..28945)1			47/63(75%) 56/63(88%)	1e-29	candidate pseudogene
	VirB1	complement(27968..28219)1			57/64(89%) 62/64(96%)	6e-43	candidate pseudogene
	VirB4	complement(26612..26875)1			67/81(83%) 74/81(91%)	7e-47	candidate pseudogene
	VirB4	complement(26265..26597)1			91/110(83%) 104/110(94%)	4e-66	candidate pseudogene
	VirB4	complement(25292..26275)1			248/294(84%) 273/294(92%)	7e-174	candidate pseudogene
	VirB4	complement(24828..25202)1			110/121(91%) 119/121(98%)	1e-80	candidate pseudogene
	VirB5	complement(24028..24432)1			112/123(91%) 116/123(94%)	7e-82	candidate pseudogene
	TraA	12625..128911			48/57(84%) 55/57(96%)	6e-35	candidate pseudogene
	TraA	12860..131801			88/99(89%) 97/99(97%)	5e-64	candidate pseudogene
	TraA	13104..133851			44/63(70%) 50/63(79%)	2e-29	candidate pseudogene
	TraA	13551..139791			106/138(77%) 125/138(90%)	8e-73	candidate pseudogene
	TraA	13807..145111			144/177(81%) 163/177(92%)	7e-97	candidate pseudogene
	TraA	14637..150711			75/102(74%) 92/102(90%)	1e-52	candidate pseudogene
	TraA	15357..156291			56/89(63%) 72/89(80%)	9e-34	candidate pseudogene
	1 blast analysis consistent with SnapGene ORF designation
