# Supplementary material for: Analysis of Acinetobacter P-type type IV secretion system-encoding plasmid diversity uncovers extensive secretion system conservation and diverse antibiotic resistance determinants
Source: Antimicrob Agents Chemother. 2024 Nov 4;68(12):e01038-24. doi: 10.1128/aac.01038-24 (PMC11619351; doi:10.1128/aac.01038-24)
Supplement: Table S3 — Antibiotic resistance determinants detected on T4SS-encoding plasmids. [file aac.01038-24-s0004.xlsx]

## Sheet: Sheet1
Supplementary Material, Table S3: Antibiotic Resistance Determinants Detected on T4SS-encoding Plasmids
	Bacteria	Strain	Plasmid	Accession	Determinant	Analysis Tool		Locus Tag	ORF1	Protein ID
						ResFinder	CARD
	Acinetobacter baumannii	VB11737	pVB11737_1	CP050392.1	aph(3')-VIa	Yes	Yes	HBM80_00285	40319..41098	QJH08877.1
	Acinetobacter lwoffii	SU1904	pSU1904NDM	LC537594.1	aph(3')-VIa	Yes	Yes		complement(35862..36641)	BCD58945.1
					blaNDM-1	Yes			complement(33772..34584)	BCD58943.1
	Acinetobacter baumannii	AB17	pAB17	MT002974.1	aph(3')-VIa	Yes	Yes	pAB17_0034	complement(33298..34077)	QID22103.1
					blaNDM-1	Yes		pAB17_0032	complement(31208..31876)	QID22101.1
	Acinetobacter indicus	TQ18	p18TQ-NDM	CP045133.1	aph(3')-VIa	Yes	Yes		5165...59441
					blaNDM-1	Yes			7221...80331
	Acinetobacter indicus	TQ23	p23TQ-NDM	CP045197.1	aph(3')-VIa	Yes	Yes		complement(144...923)1
					blaNDM-1	Yes			complement(39140...39952)1
	Acinetobacter pittii	SU1805	pSU1805NDM	LC483156.1	aph(3')-VIa	Yes	Yes		complement(33224..34003)	BBK09484.1
					blaNDM-1	Yes			complement(31134..31946)	BBK09482.1
	Acinetobacter haemolyticus	AN54	pAhaeAN54e	CP041229.1	aph(3')-VIa	Yes	Yes	AhaeAN54_017915	complement(225..1004)	QDJ93883.1
					blaNDM-1	Yes		AhaeAN54_018170	complement(43595..44407)	QDJ93933.1
	Acinetobacter sp. WCHAc010052		pNDM1_010052	CP032142.1	aph(3')-VIa	Yes	Yes	CDG61_00335	complement(22286..23065)	AXY58622.1
					blaNDM-1	Yes		CDG61_00325	complement(20196..21008)	AXY58620.1
	Acinetobacter nosocomialis	IEC38057	pIEC38057	MK053934.1	aph(3')-VIa	Yes	Yes		complement(33297..34076)	QAR16205.1
					blaNDM-1	Yes			complement(31208..31846)	QAR16203.1
	Acinetobacter baumannii	IEC383	pIEC383	MK053932.1	aph(3')-VIa	Yes	Yes		7011..7790	QAR16121.1
					blaNDM-1	Yes			9068..9880	QAR16123.1
	Acinetobacter baylyi	NB01	pNDM-NB01	MH445382.1	aph(3')-VIa	Yes			7773..8552	AXF37966.1
					blaNDM-1	Yes			9830..10642	AXF37967.1
	Acinetobacter baumannii	AR_0088	plasmid unnamed2	CP027532.1	aph(3')-VIa	Yes	Yes	AM467_20470	complement(29500..30279)	AVN31818.1
					blaNDM-1	Yes		AM467_20460	complement(27410..28222)	AVN31816.1
	Acinetobacter bereziniae	UCO-553	pNDM_UCO-553	CP133667.1	aph(3')-VIa	Yes	Yes	RG306_21355	complement(34970..35749)	WMW76832.1
					blaNDM-1	Yes		RG306_21345	complement(32880..33692)	WMW76831.1
	Acinetobacter johnsonii	AYTCM	pAYTCM-3	CP121779.1	aph(3')-VIa	Yes	Yes	QBJ73_19445	complement(28783..29562)	WMG20113.1
					blaNDM-1	Yes		QBJ73_19435	complement(26693..27505)	WMG20112.1
	Acinetobacter soli	KUH106	pKUH106_NDM1	LC732581.1	aph(3')-VIa	Yes	Yes		15628..16407	BED93276.1
					blaNDM-1	Yes			17685..18497	BED93278.1
	Acinetobacter sp. SU8482		pSU8482NDM	LC771431.1	aph(3')-VIa	Yes	Yes		complement(34583..35362)	BEK62728.1
					blaNDM-1	Yes			complement(32493..33305)	BEK62726.1
	Acinetobacter johnsonii	SU8379	pSU8379NDM	LC771430.1	aph(3')-VIa	Yes	Yes		complement(34583..35362)	BEK62670.1
					blaNDM-1	Yes			complement(32493..33305)	BEK62668.1
					msr(E)	Yes	Yes		40225..41700	BEK62677.1
					mph(E)	Yes	Yes		41756..42640	BEK62678.1
					aph(6)-Id	Yes	Yes		complement(43068..43904)	BEK62679.1
					aph(3'')-Ib	Yes	Yes		complement(43904..44767)1
	Acinetobacter bereziniae	UCO-554	plasmid unnamed1	CP123919.1	aph(3')-VIa	Yes	Yes	QHG51_21395	complement(43084...43863)	WVS90297.1
					blaNDM-1	Yes		QHG51_21385	complement(40994...41806)	WVS90296.1
	Acinetobacter bereziniae	UCO-553	plasmid unnamed1	CP123913.1	aph(3')-VIa	Yes	Yes		complement(25958...26737)1
	Acinetobacter lactucae	JVAP01	pNDM-JVAP01	KM923969.1	aph(3')-VIa	Yes	Yes	JVAP01_p07	7011..7790	AJS09411.1
					blaNDM-1	Yes		JVAP01_p09	9068..9880	AJS09412.1
	Acinetobacter sp. JN247		pNDM-JN02	KM210088.1	aph(3')-VIa	Yes	Yes		7011..7790	AJP18104.1
					blaNDM-1	Yes			9068..9880	AJP18106.1
	Acinetobacter lwoffii	JN49-1	pNDM-JN01	KM210086.1	aph(3')-VIa	Yes	Yes		7011...7790	AJP18052.1
					blaNDM-14	Yes			9068...9880	AJP18054.1
	Acinetobacter nosocomialis	6411	p6411-9.012kb	CP010370.2	aph(3')-VIa	Yes	Yes	RR32_19120	14373..15152	AJP36876.1
					blaNDM-1	Yes		RR32_18615	16430..17242	AJB50144.1
	Acinetobacter baumannii	6200	p6200-47.274kb	CP010399.1	aph(3')-VIa	Yes	Yes	RU84_19315	44452..45231	AJB69018.1
					blaNDM-1	Yes		RU84_19045	join(46509..47274,1..47)	AJB69025.1
	Acinetobacter sp. M131		pM131_NDM1	JX072963.1	aph(3')-VIa	Yes	Yes		15612..16391	AGC70541.1
					blaNDM-1	Yes			17669..18481	AGC70543.1
	Acinetobacter bereziniae	CHI-40-1	pNDM-40-1	KF702385.1	aph(3')-VIa	Yes	Yes		6753..7532	AHF22515.1
					blaNDM-1	Yes			8810..9622	AHF22513.1
	Acinetobacter baumannii	ZW85-1	pAbNDM-1	JN377410.2	aph(3')-VIa	Yes	Yes		7011..7790	AGW27715.1
					blaNDM-1	Yes			9068..9880	AFM77866.1
	Acinetobacter chengduensis	FL51	pNDM-FL51	MW073138.1	aph(3')-VIa	Yes	Yes	BICADAIG_00041	complement(32717..33496)	QWP90036.1
					blaNDM-1	Yes			complement(30627..31439)	QWP90034.1
	Acinetobacter lwoffii	WJ10659	pNDM-BJ02	JQ060896.1	aph(3')-VIa	Yes	Yes		7011..7790	AFB35438.1
					blaNDM-1	Yes			9068..9880	AFB35440.1
	Acinetobacter lwoffii	WJ10621	pNDM-BJ01	JQ001791.1	aph(3')-VIa	Yes	Yes		7011..7790	AFB35393.1
					blaNDM-1	Yes			9068..9880	AFB35395.1
	Acinetobacter baumannii	OCU_Ac16a	pOCU_Ac16a_2	AP023079.1	aph(3')-VIa	Yes	Yes		15628...164071
					blaNDM-1	Yes			17685...184971
	Acinetobacter lwoffii	Iz4b	pNDM-Iz4b	KJ547696.1	aph(3')-VIa	Yes	Yes		7011..7790	AID58529.1
					blaNDM-1	Yes			9068..9880	AID58531.1
	Acinetobacter baumannii	GF216	pNDM-AB	KC503911.1	aph(3')-VIa	Yes	Yes	pNDM-AB_007	7011..7790	AGH88986.1
					blaNDM-1	Yes		pNDM-AB_009	9068..9880	AGH88988.1
					mph(E)	Yes	Yes	pNDM-AB_013	complement(12051..12935)	AGH88992.1
					msr(E)	Yes	Yes	pNDM-AB_014	complement(12991..14466)	AGH88993.1
	Acinetobacter sp. ACNIH1		pNDM-9c17	CP026425.1	aph(3')-VIa	Yes	Yes	C3F22_16675	complement(25555..26334)	AUX91385.1
					blaNDM-1	Yes		C3F22_16665	complement(23465..24277)	AUX91383.1
	Acinetobacter johnsonii	MR1	pMRB	CP079750.1	aph(3')-VIa	Yes	Yes	KXJ74_18005	32652..33431	QXW27712.1
					blaNDM-1	Yes		KXJ74_18015	34709..35521	QXW27714.1
	Acinetobacter junii	YR7	pNDM-YR7	CP059559.1	aph(3')-VIa	Yes	Yes	H2677_15945	complement(38121..38900)	QUY38265.1
					blaNDM-1	Yes		H2677_15935	complement(36031..36843)	QUY38263.1
	Acinetobacter schindleri	ACE	p2AsACE	CP015617.1	aph(3')-Ia	Yes		AsACE_p200011	complement(8544..9359)	APX64387.1
					aph(3'')-Ib	Yes	Yes	AsACE_p200017	13394..14197	APX64393.1
					aph(6)-Id	Yes	Yes	AsACE_p200018	14197..15033	APX64394.1
	Acinetobacter indicus	TQ04	p4TQ-NDM	CP045130.1	aph(3')-VIa	Yes	Yes		30104...308831
					blaNDM-1	Yes			32161...329731
	Providencia rettgeri	06-1619	p06-1619-NDM	KX832928.1	aph(3')-VIa	Yes	Yes	PRE19_0000004222	7011..7790	ARV76033.1
					blaNDM-1	Yes	Yes	PRE19_0000004224	9068..9880	ARV76035.1
	Acinetobacter cumulans	WCHAc060092	pNDM1_060092	CP035935.1	aph(3')-VIa	Yes	Yes	C9E88_015545	31694..32473	QCO22939.1
					blaNDM-1	Yes		C9E88_015555	33751..34563	QCO22941.1
	Acinetobacter chinensis	WCHAc010005	pNDM1_010005	CP032132.1	aph(3')-VIa	Yes	Yes	CDG60_00305	18836..19615	AXY55183.1
					blaNDM-1	Yes		CDG60_00315	20893..21705	AXY55185.1
	Acinetobacter seifertii	F-1852	pF-1852	OQ773529.1	aph(3')-VIa	Yes	Yes		22867...236461
					blaNDM-1	Yes			24924...257361
	Acinetobacter baumannii	OC061	p1OC061	CP087301.1	aph(3')-VIa	Yes	Yes		19162...199411
					sul1	Yes	Yes		complement(26466...27305)1
					qacEdelta1		Yes		complement(27299-27646)1
					ant(2'')-Ia	Yes	Yes		complement(27851...28384)1
					blaGIM-1	Yes	Yes		complement(28398...29150)1
	Acinetobacter sp. WCHAc010034		pNDM1_010034	CP032278.1	aph(3')-VIa	Yes	Yes	BEN74_01135	25091..25870	AYA01620.1
					blaNDM-1	Yes		BEN74_01145	27148..27960	AYA01622.1
	Acinetobacter pittii		pNDM-AP	KJ003839.1	aph(3')-VIa	Yes	Yes	ABC8415_0019	23861..24640	AIU93422.1
					blaNDM-1	Yes		ABC8415_0021	25918..26730	AIU93423.1
	Acinetobacter baumannii	ABNIH28	pNDM-0285	CP026127.1	aph(3')-VIa	Yes	Yes	C2U32_18750	complement(14101..14880)	AUT40005.1
					blaNDM-1	Yes		C2U32_18740	complement(12011..12823)	AUT40003.1
	Acinetobacter baumannii	DT0544C	plasmid unnamed1	CP053216.1	sul2	Yes	Yes	HLG75_18950	complement(2233..3048)	QLI38179.1
					dfrA1	Yes	Yes	HLG75_18965	5461..5934	QLI38181.1
					sat-2		Yes	HLG75_18970	6029..6553	QLI38182.1
					ant(3'')	Yes	Yes	HLG75_18975	6611..7399	QLI38183.1
					blaCARB-16	Yes	Yes	HLG75_19020	11789..12685	QLI38191.1
					aph(3')-Ia	Yes	Yes	HLG75_19145	complement(32944..33759)	QLI38211.1
					ant(2'')-Ia	Yes	Yes	HLG75_19150	complement(33810..34343)	QLI38212.1
	1 analysis consistent with SnapGene ORF designation, if applicable
