# Supplementary material for: Analysis of Acinetobacter P-type type IV secretion system-encoding plasmid diversity uncovers extensive secretion system conservation and diverse antibiotic resistance determinants
Source: Antimicrob Agents Chemother. 2024 Nov 4;68(12):e01038-24. doi: 10.1128/aac.01038-24 (PMC11619351; doi:10.1128/aac.01038-24)
Supplement: Table S4 — Mobile genetic elements detected on T4SS-encoding plasmids. [file aac.01038-24-s0005.xlsx]

## Sheet: Sheet 1
Supplementary Material, Table S4: Mobile Genetic Elements Detected on T4SS-encoding Plasmids
	Bacteria	Strain	Plasmid	Accession	Element	Family	Location	Sequence Identity
	Acinetobacter lwoffii	SU1904	pSU1904NDM	LC537594.1	ISAba125	IS30	34678-35764	0.9788
					ISAba14	IS3	36686-37967	0.9665
	Acinetobacter baumannii	AB17	pAB17	MT002974.1	ISAba125	IS30	32114-33200	0.9945
					ISAba14	IS3	34122-35403	0.9984
	Acinetobacter indicus	TQ18	p18TQ-NDM	CP045133.1	ISAba125	IS30	6042-7128	0.9945
					ISAba14	IS3	3840-5121	0.9984
	Acinetobacter indicus	TQ23	p23TQ-NDM	CP045197.1	ISAba125	IS30	40045-41130	0.9936
					ISAba14	IS3	967-2248	0.9984
	Acinetobacter pittii	SU1805	pSU1805NDM	LC483156.1	ISAba125	IS30	32040-33126	0.9945
					ISAba14	IS3	34048-35338	0.9899
	Acinetobacter haemolyticus	AN54	pAhaeAN54e	CP041229.1	ISAba14	IS3	1049-2330	0.9984
	Acinetobacter sp. WCHAc010052		pNDM1_010052	CP032142.1	ISAba125	IS30	21102-22188	0.9954
					ISAba14	IS3	23110-24391	0.9984
					cn_2637_ISAba125	IS30	19551-22188	0.9954
	Acinetobacter nosocomialis	IEC38057	pIEC38057	MK053934.1	ISAba125	IS30	32113-33199	0.9945
					ISAba14	IS3	34121-35402	0.9984
	Acinetobacter baumannii	IEC383	pIEC383	MK053932.1	ISAba125	IS30	16909-17995	0.9963
					ISAba14	IS3	5685-6966	0.9984
					cn_10108_ISAba125	IS30	7887-17995	0.9963
	Acinetobacter baylyi	NB01	pNDM-NB01	MH445382.1	ISAba125	IS30	8650-9736	0.9945
					ISAba14	IS3	6447-7728	0.9984
	Acinetobacter baumannii	AR_0088	plasmid unnamed2	CP027532.1	ISAba125	IS30	28316-29402	0.9945
					ISAba14	IS3	30324-31605	0.9984
	Acinetobacter bereziniae	UCO-553	pNDM_UCO-553	CP133667.1	ISAba125	IS30	24774-25860	0.9954
					ISAba14	IS3	35794-37075	0.9984
					cn_10099_ISAba125	IS30	24773-34872	0.9954
	Acinetobacter johnsonii	AYTCM	pAYTCM-3	CP121779.1	ISAba125	IS30	27599-28685	0.9954
					ISAba14	IS3	29607-30888	0.9984
	Acinetobacter soli	KUH106	pKUH106_NDM1	LC732581.1	ISAba125	IS30	16505-17591	0.9945
					ISAba14	IS3	14302-15583	0.9984
	Acinetobacter sp.		pSU8482NDM	LC771431.1	ISAba125	IS30	33399-34485	0.9945
					ISAba14	IS3	35407-36688	1
					ISAba14	IS3	7330-8611	1
					cn_29359_ISAba14	IS3	7329-36688	1
	Acinetobacter johnsonii	SU8379	pSU8379NDM	LC771430.1	ISAba125	IS30	33399-34485	0.9917
					ISAba1	IS4	36739-37918	0.9941
					ISAba14	IS3	7330-8611	1
					ISAba14	IS3	35407-36688	1
					ISAba1	IS4	44738-45917	0.9941
					cn_9179_ISAba1	IS4	36738-45917	0.9941
					cn_29359_ISAba14	IS3	7329-36688	1
	Acinetobacter bereziniae	UCO-554	plasmid unnamed1	CP123919.1	ISAba125	IS30	32888-33974	0.9954
					ISAba14	IS3	43908-45189	0.9984
					cn_10099_ISAba125	IS30	32887-42986	0.9954
	Acinetobacter bereziniae	UCO-553	plasmid unnamed1	CP123913.1	ISAba14	IS3	26782-28063	0.9719
					ISAba125	IS30	24774-25860	0.9954
	Acinetobacter lactucae	JVAP01	pNDM-JVAP01	KM923969.1	ISAba125	IS30	16900-17986	0.9982
					ISAba14	IS3	5685-6966	1
					cn_10099_ISAba125	IS30	7887-17986	0.9982
	Acinetobacter sp. JN247		pNDM-JN02	KM210088.1	ISAba125	IS30	7888-8974	0.9945
					ISAba14	IS3	5685-6966	0.9984
	Acinetobacter lwoffii	JN49-1	pNDM-JN01	KM210086.1	ISAba125	IS30	7888-8974	0.9945
					ISAba14	IS3	5685-6966	0.9984
	Acinetobacter nosocomialis	6411	p6411-9.012kb	CP010370.2	ISAba125	IS30	24262-25348	0.9963
					ISAba14	IS3	13047-14328	0.9984
					cn_10099_ISAba125	IS30	15249-25348	0.9963
	Acinetobacter baumannii	6200	p6200-47.274kb	CP010399.1	ISAba125	IS30	7067-8153	0.9972
					ISAba125	IS30	45329-46415	0.9945
					ISAba14	IS3	43126-44407	0.9984
					cn_10099_ISAba125	IS30	7066-46415	0.9972
	Acinetobacter sp. M131		pM131_NDM1	JX072963.1	ISAba125	IS30	16489-17575	0.9945
					ISAba14	IS3	14286-15567	0.9984
					ISAba11	IS701	25600-26700	0.9837
	Acinetobacter bereziniae	CHI-40-1	pNDM-40-1	KF702385.1	ISAba125	IS30	15194-16280	0.9982
					ISAba14	IS3	5427-6708	0.9984
					cn_10099_ISAba125	IS30	7629-16280	0.9982
	Acinetobacter baumannii	ZW85-1	pAbNDM-1	JN377410.2	ISAba125	IS30	16900-17986	0.9945
					ISAba125	IS30	18439-19526	0.9908
					ISAba14	IS3	5685-6966	0.9984
					cn_10099_ISAba125	IS30	7887-17986	0.9945
					cn_2627_ISAba125	IS30	16899-19526	0.9945
	Acinetobacter chengduensis	FL51	pNDM-FL51	MW073138.1	ISAba125	IS30	31533-32619	0.9945
					ISAba14	IS3	33541-34822	0.9984
	Acinetobacter lwoffii	WJ10659	pNDM-BJ02	JQ060896.1	ISAba125	IS30	7888-8974	0.9945
					ISAba14	IS3	5685-6966	0.9984
	Acinetobacter lwoffii	WJ10621	pNDM-BJ01	JQ001791.1	ISAba125	IS30	16900-17986	0.9963
					ISAba14	IS3	5685-6966	0.9984
					cn_10099_ISAba125	IS30	7887-17986	0.9963
	Acinetobacter baumannii	OCU_Ac16a	pOCU_Ac16a_2	AP023079.1	ISAba125	IS30	16505-17591	0.9936
					ISAba14	IS3	14302-15583	0.9984
	Acinetobacter lwoffii	Iz4b	pNDM-Iz4b	KJ547696.1	ISAba125	IS30	16900-17986	0.9982
					ISAba14	IS3	5685-6966	0.9984
					cn_10099_ISAba125	IS30	7887-17986	0.9982
	Acinetobacter baumannii	GF216	pNDM-AB	KC503911.1	ISAba125	IS30	7888-8974	0.9945
					ISAba14	IS3	44610-45891	0.9524
					ISAba14	IS3	5685-6966	0.9984
					cn_40207_ISAba14	IS30	5684-45891	0.9984
	Acinetobacter sp. ACNIH1		pNDM-9c17	CP026425.1	ISAba125	IS30	24371-25457	0.9945
					ISAba14	IS3	26379-27660	0.9984
	Acinetobacter johnsonii	MR1	pMRB	CP079750.1	ISAba125	IS30	33529-34615	0.9945
					ISAba14	IS3	31326-32607	0.9984
	Acinetobacter junii	YR7	pNDM-YR7	CP059559.1	ISAba125	IS30	36937-38023	0.9945
					ISAba14	IS3	38945-40226	0.9984
	Acinetobacter schindleri	ACE	p2AsACE	CP015617.1	IS26	IS6	9426-10245	0.9988
					ISAba14	IS3	12074-13355	0.9454
					cn_2894_IS26	IS6	7351-10245	0.9988
	Acinetobacter wuhouensis	WCHA60	p1_010060	CP031709.1	ISAba1	IS4	16785-17964	0.9907
	Acinetobacter indicus	TQ04	p4TQ-NDM	CP045130.1	ISAba125	IS30	30981-32067	0.9945
					ISAba14	IS3	28779-30060	1
	Providencia rettgeri	06-1619	p06-1619-NDM	KX832928.1	ISAba125	IS30	7888-8974	0.9945
					ISAba14	IS3	5685-6966	0.9984
					IS5	IS5	25640-26834	0.9983
					IS26	IS6	28113-28932	1
	Acinetobacter wuhouensis	WCHAW010062	p1_010062	CP033119.1	ISAba2	IS3	41442-42750	0.929
					ISAba34	IS3	1930-3238	0.9335
					ISAba27	IS5	753-1635	0.9558
					cn_40821_ISAba2	IS3	1929-42750	0.929
					cn_2823_ISAba2	IS3	41441-44264	0.929
					cn_40821_ISAba34	IS3	1929-42750	0.9335
	Acinetobacter cumulans	WCHAc060092	pNDM1_060092	CP035935.1	ISAba125	IS30	41583-42669	0.9982
					ISAba14	IS3	10923-12204	0.9984
					ISAba14	IS3	30367-31648	0.9984
					cn_10099_ISAba125	IS30	32570-42669	0.9982
					cn_20726_ISAba14	IS3	10922-31648	0.9984
	Acinetobacter chinensis	WCHAc010005	pNDM1_010005	CP032132.1	ISAba125	IS30	28725-29811	0.9954
					ISAba14	IS3	17510-18791	1
					cn_10099_ISAba125	IS30	19712-29811	0.9954
	Acinetobacter seifertii	F-1852	pF-1852	OQ773529.1	ISAba125	IS30	32756-33842	0.9982
					ISAba14	IS3	21541-22822	0.9977
					cn_10099_ISAba125	IS30	23743-33842	0.9982
	Acinetobacter baumannii	OC061	p1OC061	CP087301.1	ISAba14	IS3	17836-19117	0.9984
					ISAba14	IS3	4113-5394	0.9984
					ISAba1	IS4	35434-36613	0.9949
					cn_15005_ISAba14	IS3	4112-19117	0.9984
	Acinetobacter sp. WCHAc010034		pNDM1_010034	CP032278.1	ISAba125	IS30	34980-36066	0.9972
					ISAba125	IS30	36517-37603	0.9917
					ISAba14	IS3	23765-25046	0.9984
					ISAba14	IS3	22022-23303	0.9984
					cn_10099_ISAba125	IS30	25967-36066	0.9972
					cn_2624_ISAba125	IS30	34979-37603	0.9972
					cn_3025_ISAba14	IS3	22021-25046	0.9984
	Acinetobacter pittii		pNDM-AP	KJ003839.1	ISAba125	IS30	24738-25824	0.9954
					ISAba14	IS3	22535-23816	0.9984
					cn_2637_ISAba125	IS30	24737-27374	0.9954
	Acinetobacter baumannii	ABNIH28	pNDM-0285	CP026127.1	ISAba125	IS30	12917-14003	0.9945
					ISAba14	IS3	14925-16206	0.9984
	Acinetobacter baumannii	DT0544C	plasmid unnamed1	CP053216.1	IS1006	IS6	18-836	0.9988
					IS26	IS6	13836-14655	1
					IS26	IS6	10161-10980	1
					IS26	IS6	34417-35236	1
					cn_4495_IS26	IS6	10160-14655	1
					cn_21401_IS26	IS6	13835-35236	1
	Acinetobacter lwoffii	H7	pH7-48	CP072553.1	ISAba125	IS30	32779-33865	0.9926
					ISAba31	IS5	1260-2117	0.9883
					ISAba31	IS5	44175-45032	0.9895
					cn_4824_ISAba125	IS30	29041-33865	0.9926
					cn_43773_ISAba31	IS5	1259-45032	0.9883
	Acinetobacter radioresistens	FDAARGOS_731	plasmid unnamed3	CP059688.1	ISAba21	IS3	19070-20343	0.9961
					IS1006	IS6	10613-11431	0.9536
					IS1006	IS6	4064-4882	0.9792
					ISOur1	IS1009	49140-49959	0.9329
					ISOur1	IS1009	53891-54710	0.9866
					cn_4866_IS1006	IS6	16-4882	0.9792
					cn_6231_IS1006	IS6	4063-10294	0.9792
					cn_1252_IS1006	IS6	10179-11431	0.9536
					cn_39347_IS1006	IS6	10612-49959	0.9536
					cn_4882_ISOur1	IS6	0-4882	0.9872
					cn_39347_ISOur1	IS6	10612-49959	0.9329
					cn_5571_ISOur1	IS6	49139-54710	0.9329
	Acinetobacter pittii	2014S07-126	p2014S07-126-3	CP033533.1	ISAba21	IS3	22456-23728	0.9937
	Acinetobacter ursingii	RIVM_C010559	pRIVM_C010559_3	CP089054.1	ISAba31	IS5	27203-28060	0.9883
					ISAba31	IS5	21275-22132	0.9895
					cn_6786_ISAba31	IS5	21274-28060	0.9895
